# Supplementary material for: Hadean bridgmanite in the source of a present-day ocean island
Source: Nature. 2026 Jul 1;655(8122):389–93. doi: 10.1038/s41586-026-10719-w (PMC13345899; doi:10.1038/s41586-026-10719-w)
Supplement: Supplementary file 1 — Static, multi-static, dynamic and multi-dynamic Nd isotope ratios obtained with the five-line acquisition method on the Nu Instruments TIMS during this study. [file 41586_2026_10719_MOESM1_ESM.xlsx]

## Sheet: Introduction
Supplementary Data 1. Static, multi-static, dynamic and multidynamic Nd isotope ratios obtained with the 5-line acquisition method on the Nu TIMS during thus study
Hadean bridmanite in the source of a present-day ocean island
Claudine Israela,*,1, Catherine Chauvela, Edward Inglisa,2, Hui Chenb, Cécile Hébertb, James Badroa
a Université Paris Cité, Institut de Physique du Globe de Paris, CNRS, 75005 Paris, France
b Electron Spectrometry and Microscopy Laboratory, École Polytechnique Fédérale de Lausanne, CH-1015 Lausanne, Switzerland
1Current address: Department of Earth Sciences, University of Cambridge, Downing Street, Cambridge CB2 3EQ, United Kingdom.
2Current address: School of Earth and Environmental Science, Main Building, Cardiff University, Cardiff, Wales, CF10 3AT, United Kingdom.
*Corresponding author.
E-mail address: ci265@cam.ac.uk (Claudine Israel).
This spreadsheet report all the Nd isotope data produced during this study

## Sheet: SD1A - Summary data samples
Supplementary Data 1A. Summary of the Nd isotope ratios measured in Fani Maoré and Mayotte (Petite Terre) lavas during the course of this study, expressed in the mu and epsilon notations.
µxNd = ([xNd/144Nd]sample / [xNd/144Nd]JNdi-1) - 1 × 106, using the average xNd/144Nd of JNdi-1 reported in SD1B
ε143Nd = ([143Nd/144Nd]sample / [143Nd/144Nd]CHUR) - 1 × 104 using the 143Nd/144Nd value of CHUR reported in Bouvier et al., 2008
Reported errors are 2 se for individual measurements and 2 sd for the mean value of repeated measurements.
Mean values on Fani Maoré and Mayotte are calculated using the average values for each sample (when available) and the reported error is 2se to show statistical dispersion.
<DL: bellow limit of detection, set at 147Sm/144Nd = 5×10-7 and 140Ce/144Nd = 5×10-6 (<0.2 ppm and <0.6 ppm correction on 142Nd/144Nd)
<T: bellow threshold, set at 147Sm/144Nd = 7×10-7 and 140Ce/144Nd = 9×10-6 (<0.3 ppm and <1 ppm correction on 142Nd/144Nd)
														Interference correction (impact on 142Nd/144Nd)
	Sample	Session	n	µ142Nd	±2 se	ε143Nd	±2 se	µ145Nd	±2 se	µ148Nd	±2 se	µ150Nd	±2 se	Sm	Ce
	DR0101	2	800	3.04685	1.47302	3.75751	0.0130101	0.102009	1.10538	0.220666	1.79134	3.65249	2.98232	<DL	<DL
	DR0105	2	800	4.42101	1.49992	3.77075	0.012431	2.67629	1.10655	-0.293403	1.92602	-3.59621	3.11929	<DL	<DL
	DR080104	2	800	5.88493	1.32953	3.77413	0.0113416	1.24056	0.956195	1.18514	1.83572	-3.56832	2.89155	<DL	<DL
	DR080104	2	800	4.96334	1.41239	3.80165	0.0115948	-1.62902	0.993801	2.30449	1.86645	5.17897	2.99619	<DL	<DL
	DR080104	2	700	1.73171	1.67412	3.78406	0.0127497	-1.2276	1.25157	2.07015	2.15227	6.87817	3.58503	<DL	<DL
	DR080104	2	800	-1.28868	1.52954	3.76769	0.0126808	-0.978435	1.04339	0.689782	1.98816	3.07397	3.29479	<DL	<DL
	DR080104 (mean)		4	2.82282	6.53741	3.78188	0.029594	-0.648625	2.57531	1.56239	1.51098	2.8907	9.15705
	DR100101	2	800	2.1602	1.3263	3.90519	0.0119172	1.45032	0.960307	-1.43527	1.84132	-18.6332	2.79426	+0.4 ppm	<DL
	DR100511	2	800	1.23924	1.41582	3.76768	0.0126055	0.878318	1.06489	0.149785	1.95516	4.87373	3.25884	<DL	<DL
	DR100511	2	760	6.91348	1.61985	3.79139	0.0123909	1.07699	1.16085	3.04176	2.19934	-2.05419	3.80019	<DL	<DL
	DR100511	2	780	7.33874	2.14265	3.81624	0.0180155	4.03947	1.63694	1.12096	2.80228	-6.23858	4.60668	<DL	<DL
	DR100511 (mean)		3	5.16382	6.81086	3.79177	0.0485669	1.99826	3.54105	1.4375	2.94349	-1.13968	11.2246
	DR100803	2	800	3.59289	1.75757	3.79857	0.0140038	2.5158	1.14765	-2.07359	2.39545	-8.59683	3.85766	+0.5 ppm	<DL
	DR110101	2	800	2.52111	1.63499	3.78314	0.0134894	0.611289	1.14364	1.31949	2.27361	-0.480218	3.69263	<DL	<DL
	DR11010202	1	800	0.789297	1.39237	3.79747	0.0112054	3.33543	0.999079	-1.50882	1.76594	-8.5725	2.82362	<DL	<DL
	DR120202	2	800	1.90422	1.45482	3.74151	0.0119477	0.140642	0.985466	-1.62953	1.83436	-5.32849	3.04335	<DL	<DL
	DR120202	2	780	5.04303	1.61147	3.74914	0.0126269	0.664249	1.06041	-1.35543	2.05817	-7.40784	3.44656	<DL	<DL
	DR120202	2	700	5.21558	1.49881	3.75362	0.0119468	0.721286	1.06503	2.5183	1.98127	3.1301	3.28247	<DL	<T
	DR120202 (mean)		3	4.05428	3.728	3.74533	0.0122429	0.402445	0.640085	-1.49248	4.63935	-6.36816	11.163
	DR1402	2	780	5.04455	1.55294	3.82217	0.0117377	2.56745	0.994862	-0.693669	2.00836	-10.2238	3.26857	+2.0 ppm	<DL
	DR140401	2	800	1.56411	1.37878	3.89355	0.0113377	0.422035	1.00117	0.235284	1.83811	-0.532051	2.83867	<DL	-2.1 ppm
	DR150203-1	2	800	0.44005	1.42162	3.81986	0.0109612	3.08397	0.983788	-3.13724	1.88141	-3.70083	3.00117	+0.5 ppm	<DL
	DR1802-1	2	560	5.5402	1.8596	3.89124	0.0159066	-2.19677	1.32761	15.6333	2.46712	40.3668	4.11993	+1.3 ppm	-5.5 ppm
	Mean Fani Maoré		13	3.16624	0.918588	3.81219	0.0292793	1.25538	0.910044	0.751862	2.60512	-1.14873	7.68303
	DR090402	2	480	1.34533	1.89399	3.79654	0.0146753	2.8062	1.33185	-2.48752	2.64032	-15.3765	3.9176	<DL	<DL
	DR090402	2	500	1.09688	1.82917	3.785	0.0150127	1.13099	1.29812	-0.944808	2.24613	-9.50686	3.76938	<DL	<T
	DR090402	2	500	0.469708	1.76305	3.78523	0.0148611	2.12805	1.25758	0.331969	2.44769	-11.1913	3.81405	<DL	<DL
	DR090402	2	800	2.54201	1.60649	3.79256	0.013174	1.79458	1.17998	1.90739	2.11379	-5.95012	3.43072	+0.5 ppm	<T
	DR090402 (mean)		4	1.36348	1.73557	3.78983	0.011368	1.96495	1.39466	-0.298241	3.73684	-10.5062	7.82695
	DR160103	1	780	-6.59093	1.36142	3.84862	0.0117577	-0.962403	0.992744	2.94203	1.83909	3.52293	2.96101	<DL	<DL
	DR160103	2	800	-0.8617	1.30089	3.86309	0.0116267	-0.686012	0.995461	-0.189786	1.84787	4.03605	2.84109	<DL	<DL
	DR160103	2	800	0.617504	1.4846	3.86795	0.0119995	-1.00618	1.03191	-1.14917	1.90254	3.4859	2.96645	<DL	<DL
	DR160103	2	680	6.15251	1.59373	3.89167	0.0133436	-0.713432	1.05452	7.38522	2.07302	30.9024	3.52935	<DL	<DL
	DR160103	2	800	2.09424	1.47751	3.87554	0.0123606	-0.871847	1.0347	6.11865	1.93716	31.7114	3.19222	<DL	<DL
	DR160103 (mean)		5	-0.457292	9.29542	3.86937	0.0317404	-0.847975	0.288144	3.02139	7.5065	14.7317	30.2705
	DR160104-1	2	800	0.538228	1.37899	4.28518	0.0119336	0.288544	1.07956	-4.09157	1.95982	-13.1926	3.32966	+0.6 ppm	<DL
	DR020105	2	800	4.71534	1.60928	3.9072	0.0126062	2.60399	1.07325	-3.88158	2.02279	-12.7712	3.48129	<DL	<DL
	DR020105	2	800	5.50184	1.57687	3.89771	0.0126849	-0.013696	1.12347	4.57824	2.06708	4.96857	3.26268	<DL	<DL
	DR020105 (mean)		2	5.10859	1.11229	3.90245	0.0134134	1.29515	3.70197	0.348328	11.964	-3.90131	25.0878
	DR020501	2	800	0.42216	1.46792	3.88034	0.0122379	3.7617	1.01483	-0.129423	1.90344	-2.61585	3.01657	<DL	<DL
	DR070202	2	740	0.437624	1.45985	3.87368	0.0123314	-0.192344	1.03783	1.08412	1.8993	4.71667	3.20298	<DL	-8.1 ppm
	DR070202	2	800	4.02865	1.60606	3.8866	0.0132955	-0.0608688	1.06214	5.89161	2.073	16.8446	3.46455	<DL	-8.3 ppm
	DR070202(mean)		2	2.23314	5.07847	3.88014	0.018278	-0.126607	0.185935	3.48787	6.79882	10.7806	17.1514
	DR130101	1	340	1.08927	2.47281	3.92025	0.0186492	3.73216	1.82859	1.21354	3.56061	-20.9549	5.38465	<DL	<DL
	DR171501A	2	800	-0.902373	1.374	3.88788	0.0115422	-0.410123	1.00322	-2.69469	1.77856	-8.77822	2.90263	+0.7 ppm	<DL
	Mean Mayotte (Petite Terre)		8	1.1744	1.32524	3.92693	0.105891	1.20722	1.28021	0.10715	1.83038	-4.3046	8.48387
	Mean Mayotte + Fani Maore		21	2.40745	0.857152	3.8559	0.0493402	1.23703	0.725428	0.506257	1.72831	-2.35097	5.65611

## Sheet: SD1B - MD ratios synth. std
Supplementary Data 1B. Dynamic and multi-dynamic Nd isotope ratios measured in JNdi-1 and AMES Rennes Nd synthetic reference materials.
									Multi-dynamic																Dynamic 1																Dynamic 2
Session	Analytical sequence	Name	Number of cycles	142Nd signal intensity (V)	Mean fractionation rate	147Sm/144Nd	140Ce/144Nd		142Nd/144Nd	2 se (abs.)	2 se (ppm)	143Nd/144Nd	2 se (abs.)	2 se (ppm)	145Nd/144Nd	2 se (abs.)	2 se (ppm)	148Nd/144Nd	2 se (abs.)	2 se (ppm)	150Nd/144Nd	2 se (abs.)	2 se (ppm)		142Nd/144Nd	2 se (abs.)	2 se (ppm)	143Nd/144Nd	2 se (abs.)	2 se (ppm)	145Nd/144Nd	2 se (abs.)	2 se (ppm)	148Nd/144Nd	2 se (abs.)	2 se (ppm)	150Nd/144Nd	2 se (abs.)	2 se (ppm)		142Nd/144Nd	2 se (abs.)	2 se (ppm)	143Nd/144Nd	2 se (abs.)	2 se (ppm)	145Nd/144Nd	2 se (abs.)	2 se (ppm)
1	2022/03	AMES #13	800	8.81995	0.0818703	-3.79437e-06	3.52969e-06		1.14183	1.39334e-06	1.22026	0.511951	5.46946e-07	1.06836	0.348399	3.3924e-07	0.973711	0.241579	4.29244e-07	1.77683	0.236448	6.50038e-07	2.74917		1.14183	2.27036e-06	1.98834	0.511951	7.50386e-07	1.46574	0.348398	4.12544e-07	1.18412	0.241579	6.80526e-07	2.817	0.236446	1.1381e-06	4.81335		1.14184	2.15304e-06	1.88559	0.511949	7.0459e-07	1.37629	0.348399	4.18486e-07	1.20117
1	2022/03	AMES #14	460	10.7358	0.062429	-3.50652e-06	2.25042e-06		1.14183	1.84619e-06	1.61686	0.51195	6.62858e-07	1.29477	0.348399	4.02951e-07	1.15658	0.241579	4.62322e-07	1.91375	0.236449	7.41554e-07	3.13621		1.14183	2.91345e-06	2.55156	0.51195	8.88227e-07	1.73499	0.348397	5.05882e-07	1.45203	0.241579	7.2216e-07	2.98933	0.236447	1.20642e-06	5.10229		1.14184	3.16543e-06	2.77222	0.511947	8.60399e-07	1.68064	0.348399	4.81376e-07	1.38168
1	2022/03	AMES #15	600	7.16065	0.123263	-3.48792e-06	3.05345e-06		1.14183	1.8542e-06	1.62388	0.511948	6.95065e-07	1.35769	0.348398	3.89654e-07	1.11841	0.241578	5.42032e-07	2.24371	0.236446	8.50908e-07	3.59874		1.14183	2.99535e-06	2.62329	0.511947	9.46804e-07	1.84942	0.348396	4.99008e-07	1.4323	0.241577	8.63816e-07	3.57573	0.236444	1.45577e-06	6.15695		1.14184	2.91967e-06	2.55699	0.511946	8.97497e-07	1.75311	0.348399	4.82396e-07	1.38461
1	2022/04	AMES #16	520	6.49448	0.13737	-3.41497e-06	3.35994e-06		1.14183	1.86872e-06	1.6366	0.51195	7.57508e-07	1.47965	0.348399	4.69057e-07	1.34632	0.241579	5.74706e-07	2.37896	0.236449	8.91554e-07	3.7706		1.14183	3.05115e-06	2.67216	0.511949	1.00235e-06	1.95792	0.348397	5.71772e-07	1.64115	0.241579	9.32222e-07	3.85888	0.236445	1.55789e-06	6.58878		1.14184	3.26228e-06	2.85704	0.511948	9.61746e-07	1.8786	0.3484	5.91083e-07	1.69656
1	2022/05	AMES #17	640	9.07909	0.0869966	-3.31499e-06	1.47191e-06		1.14183	1.60323e-06	1.40409	0.511951	5.98021e-07	1.16812	0.348399	3.51898e-07	1.01004	0.24158	4.62361e-07	1.91391	0.23645	7.50703e-07	3.17489		1.14183	2.50239e-06	2.19156	0.511951	7.93281e-07	1.54953	0.348398	4.47554e-07	1.2846	0.241579	6.79657e-07	2.81339	0.236448	1.18632e-06	5.01727		1.14184	2.70429e-06	2.36837	0.511949	7.81583e-07	1.52668	0.3484	4.40397e-07	1.26406
		Mean AMES Rennes Nd (n = 5 analyses)							1.14183	2.01872e-06	1.76797	0.51195	1.85309e-06	3.61967	0.348399	8.42726e-07	2.41886	0.241579	1.06937e-06	4.42659	0.236449	3.08199e-06	13.0345		1.14183	3.68808e-06	3.22997	0.51195	3.11644e-06	6.0874	0.348397	1.53481e-06	4.40533	0.241579	1.40615e-06	5.82066	0.236446	2.61591e-06	11.0635		1.14184	3.10179e-06	2.71649	0.511948	2.30143e-06	4.49544	0.348399	8.47095e-07	2.43139
2	2022/07	AMES #18	800	7.00038	0.0620201	-3.53e-08	2.7157e-06		1.14183	1.53463e-06	1.34401	0.511961	5.89691e-07	1.15183	0.348406	3.35874e-07	0.964031	0.241579	4.49743e-07	1.86168	0.236449	7.15709e-07	3.0269		1.14183	2.50611e-06	2.19481	0.511962	7.83804e-07	1.53098	0.348406	4.34919e-07	1.24831	0.241578	7.64174e-07	3.16326	0.236447	1.24014e-06	5.2449		1.14183	2.46074e-06	2.15509	0.511961	7.85275e-07	1.53386	0.348406	4.2375e-07	1.21625
2	2022/07	AMES #19	800	6.4495	0.00326482	-8.25764e-08	1.54992e-06		1.14183	1.59343e-06	1.3955	0.51196	6.3811e-07	1.2464	0.348406	3.42296e-07	0.982465	0.241579	4.58918e-07	1.89966	0.236449	7.29406e-07	3.08484		1.14183	2.60169e-06	2.27853	0.51196	7.92872e-07	1.5487	0.348406	4.30511e-07	1.23566	0.241579	7.3386e-07	3.03777	0.236446	1.25042e-06	5.28842		1.14183	2.52139e-06	2.2082	0.511961	8.07242e-07	1.57676	0.348406	4.18236e-07	1.20043
2	2022/07	AMES #20	800	6.72169	0.0481841	-1.57815e-07	3.04092e-06		1.14183	1.67059e-06	1.46309	0.511959	6.20371e-07	1.21176	0.348405	3.78373e-07	1.08601	0.241578	4.74903e-07	1.96583	0.236447	7.18024e-07	3.03672		1.14182	2.63643e-06	2.30896	0.511959	8.10353e-07	1.58285	0.348405	4.58427e-07	1.31579	0.241579	7.50845e-07	3.10808	0.236446	1.25167e-06	5.2937		1.14183	2.51409e-06	2.20181	0.511958	8.07123e-07	1.57654	0.348405	4.67332e-07	1.34135
2	2022/07	AMES #21	380	6.15729	0.254985	-6.71613e-08	1.4353e-06		1.14183	2.51716e-06	2.2045	0.51196	9.54684e-07	1.86476	0.348405	5.3024e-07	1.52191	0.241579	7.47047e-07	3.09235	0.236448	1.08869e-06	4.60435		1.14183	3.78727e-06	3.31685	0.51196	1.23008e-06	2.40269	0.348406	6.98299e-07	2.00427	0.241579	1.17299e-06	4.85549	0.236448	1.91439e-06	8.09646		1.14183	3.79167e-06	3.32071	0.511959	1.23703e-06	2.41627	0.348404	6.59162e-07	1.89194
2	2022/12	AMES #22	800	4.92426	0.080792	-1.89615e-07	2.51375e-06		1.14183	1.85146e-06	1.62148	0.511959	6.79165e-07	1.3266	0.348404	4.13059e-07	1.18558	0.24158	5.28678e-07	2.18841	0.236452	8.30505e-07	3.51237		1.14183	3.03553e-06	2.65847	0.511959	9.27298e-07	1.81127	0.348405	5.50317e-07	1.57953	0.241581	8.52648e-07	3.52946	0.236451	1.43537e-06	6.07047		1.14183	3.01571e-06	2.64111	0.51196	9.10021e-07	1.77753	0.348404	5.05548e-07	1.45104
2	2022/12	AMES #23	800	6.61307	0.100443	-3.90875e-07	2.73647e-06		1.14183	1.5995e-06	1.40083	0.511958	6.11978e-07	1.19537	0.348405	3.46582e-07	0.994767	0.241579	4.47168e-07	1.85102	0.236448	6.65836e-07	2.816		1.14183	2.52218e-06	2.2089	0.511959	7.94227e-07	1.55135	0.348405	4.50907e-07	1.2942	0.241579	7.61377e-07	3.15167	0.236447	1.20659e-06	5.10302		1.14183	2.49831e-06	2.18798	0.511957	7.84209e-07	1.53179	0.348405	4.47251e-07	1.28371
2	2022/12	AMES #24	800	6.69954	0.0688203	-5.91317e-07	3.6999e-06		1.14183	1.60026e-06	1.40149	0.511958	5.77902e-07	1.12881	0.348404	3.43316e-07	0.985396	0.241579	4.52779e-07	1.87425	0.236447	7.38648e-07	3.12394		1.14183	2.56027e-06	2.24226	0.511959	7.83457e-07	1.53031	0.348405	4.33095e-07	1.24308	0.241579	7.11379e-07	2.94471	0.236445	1.21188e-06	5.1254		1.14183	2.63315e-06	2.30609	0.511958	7.79802e-07	1.52318	0.348404	4.29386e-07	1.23244
2	2023/04	AMES #25	800	7.09106	0.134122	-4.59619e-07	2.38691e-06		1.14183	1.49234e-06	1.30697	0.511958	5.89448e-07	1.15136	0.348404	3.57462e-07	1.026	0.241578	4.39524e-07	1.81939	0.236446	6.61382e-07	2.79718		1.14182	2.32166e-06	2.03329	0.511958	7.60831e-07	1.48612	0.348405	4.23724e-07	1.21618	0.241579	7.04503e-07	2.91624	0.236446	1.17996e-06	4.99039		1.14183	2.49941e-06	2.18896	0.511957	7.68889e-07	1.50186	0.348405	4.43374e-07	1.27258
2	2023/05	AMES #26	720	7.33059	0.0935464	-4.17285e-07	2.30928e-06		1.14183	1.63522e-06	1.4321	0.511958	6.11464e-07	1.19436	0.348405	3.80639e-07	1.09252	0.241579	4.61617e-07	1.91083	0.23645	7.43869e-07	3.14599		1.14183	2.55561e-06	2.23817	0.511959	7.97221e-07	1.5572	0.348405	4.5003e-07	1.29169	0.24158	7.48869e-07	3.09987	0.23645	1.26217e-06	5.33802		1.14183	2.59223e-06	2.27023	0.511959	7.85999e-07	1.53528	0.348404	4.58582e-07	1.31623
2	2023/06	AMES #27	760	4.06615	0.135002	1.21938e-06	2.19041e-06		1.14183	2.134e-06	1.86893	0.511959	8.08071e-07	1.57839	0.348406	4.82097e-07	1.38372	0.241578	6.08031e-07	2.51691	0.236448	9.11736e-07	3.85596		1.14183	3.23486e-06	2.83305	0.511959	1.06856e-06	2.0872	0.348406	5.94235e-07	1.70558	0.241579	1.00832e-06	4.17387	0.236447	1.66888e-06	7.05815		1.14183	3.27022e-06	2.86401	0.511959	1.08119e-06	2.11188	0.348405	5.84392e-07	1.67734
2	2023/06	AMES #28	740	6.66024	0.173655	-2.58513e-07	1.45946e-06		1.14183	1.68951e-06	1.47965	0.511958	5.88051e-07	1.14863	0.348405	3.67727e-07	1.05546	0.241579	4.79642e-07	1.98545	0.236448	7.79604e-07	3.29715		1.14183	2.7442e-06	2.40335	0.511959	8.60383e-07	1.68057	0.348405	4.58821e-07	1.31692	0.241579	7.83416e-07	3.2429	0.236447	1.3459e-06	5.69218		1.14183	2.54661e-06	2.2303	0.511958	7.70728e-07	1.50545	0.348405	4.52346e-07	1.29833
2	2023/06	AMES #29	800	6.43289	0.118466	-4.97648e-07	1.13026e-06		1.14183	1.72358e-06	1.50949	0.511957	6.11935e-07	1.19528	0.348405	3.69787e-07	1.06137	0.241578	4.49401e-07	1.86027	0.236447	7.543e-07	3.19014		1.14183	2.60244e-06	2.27918	0.511958	7.86888e-07	1.53702	0.348405	4.38052e-07	1.25731	0.241578	7.20337e-07	2.9818	0.236445	1.20569e-06	5.09923		1.14183	2.64269e-06	2.31444	0.511957	8.06181e-07	1.57471	0.348405	4.51989e-07	1.29731
2	2023/08	AMES #30	780	4.75179	0.137935	-4.93701e-07	1.5182e-06		1.14183	1.97239e-06	1.7274	0.511958	7.02388e-07	1.37196	0.348405	4.33282e-07	1.24362	0.241579	5.56356e-07	2.303	0.236448	8.85425e-07	3.7447		1.14182	3.11e-06	2.72371	0.511959	9.48585e-07	1.85286	0.348406	5.12044e-07	1.46968	0.241579	9.10536e-07	3.76911	0.236445	1.49152e-06	6.3081		1.14183	3.03086e-06	2.6544	0.511958	9.21413e-07	1.79978	0.348405	5.3207e-07	1.52716
2	2023/08	AMES #31	800	4.93438	0.0813972	-5.41532e-07	1.83574e-06		1.14183	1.82793e-06	1.60088	0.511959	7.21927e-07	1.41013	0.348405	3.85832e-07	1.10742	0.24158	5.37807e-07	2.22621	0.23645	8.27166e-07	3.49827		1.14183	3.10466e-06	2.71902	0.511959	9.45064e-07	1.84597	0.348405	4.8527e-07	1.39283	0.241579	9.10454e-07	3.76876	0.236447	1.47626e-06	6.24354		1.14183	2.92866e-06	2.56488	0.511958	8.8898e-07	1.73643	0.348405	4.95202e-07	1.42134
2	2023/12	AMES #32	800	5.68669	0.0528986	-6.17873e-07	1.81606e-06		1.14183	1.76128e-06	1.54251	0.511958	6.76123e-07	1.32066	0.348404	3.8505e-07	1.10518	0.24158	5.12944e-07	2.12329	0.23645	8.04502e-07	3.40242		1.14183	2.74689e-06	2.40569	0.511958	8.96914e-07	1.75193	0.348404	4.87393e-07	1.39893	0.241581	8.42115e-07	3.48585	0.236448	1.37863e-06	5.83061		1.14183	2.75618e-06	2.41382	0.511958	9.01182e-07	1.76027	0.348404	4.74833e-07	1.36288
		Mean AMES Rennes Nd (n = 15 analyses)							1.14183	4.47443e-06	3.91865	0.511959	1.93578e-06	3.78112	0.348405	1.06922e-06	3.0689	0.241579	1.36165e-06	5.63645	0.236449	2.80834e-06	11.8772		1.14183	5.49408e-06	4.81165	0.511959	2.00997e-06	3.92604	0.348405	1.20848e-06	3.46861	0.241579	1.61582e-06	6.68856	0.236447	3.25874e-06	13.7821		1.14183	5.9137e-06	5.17914	0.511959	2.53341e-06	4.94846	0.348405	1.09044e-06	3.1298
2	2022/07	JNdi-1 #1	600	7.01818	0.141004	2.10389e-06	4.04062e-06		1.14183	1.74381e-06	1.5272	0.512101	6.71335e-07	1.31094	0.348405	4.04627e-07	1.16137	0.241578	5.31324e-07	2.19939	0.236447	8.39881e-07	3.55209		1.14183	2.77588e-06	2.43108	0.512102	8.49756e-07	1.65935	0.348405	4.55623e-07	1.30774	0.241579	8.53519e-07	3.53308	0.236446	1.29438e-06	5.47432		1.14183	2.83161e-06	2.47988	0.512101	8.86368e-07	1.73085	0.348405	4.97058e-07	1.42667
2	2022/07	JNdi-1 #2	740	2.04264	0.125178	1.85824e-06	1.12547e-05		1.14183	3.09553e-06	2.71103	0.512102	1.15194e-06	2.24943	0.348405	6.53307e-07	1.87514	0.241578	9.22875e-07	3.82019	0.236446	1.38357e-06	5.85154		1.14183	5.07685e-06	4.44623	0.512101	1.52682e-06	2.98148	0.348406	7.91299e-07	2.2712	0.241578	1.48798e-06	6.15942	0.236445	2.38823e-06	10.1006		1.14183	4.88173e-06	4.27535	0.512101	1.48434e-06	2.89853	0.348405	8.234e-07	2.36334
2	2022/12	JNdi-1 #3	800	5.06746	0.0857853	1.63546e-06	2.78344e-06		1.14183	1.8929e-06	1.65778	0.512101	7.09259e-07	1.385	0.348405	4.02457e-07	1.15514	0.241579	5.36982e-07	2.2228	0.236447	8.37464e-07	3.54187		1.14183	2.95036e-06	2.58389	0.512102	9.19148e-07	1.79485	0.348405	4.96023e-07	1.4237	0.241579	8.64052e-07	3.57669	0.236444	1.41751e-06	5.99509		1.14182	2.85456e-06	2.5	0.5121	9.02165e-07	1.7617	0.348405	5.03154e-07	1.44416
2	2022/12	JNdi-1 #4	800	7.22718	0.0739451	1.7912e-06	2.33124e-06		1.14183	1.54631e-06	1.35424	0.512101	5.57805e-07	1.08925	0.348405	3.29756e-07	0.946474	0.24158	4.59974e-07	1.90403	0.23645	7.05839e-07	2.98515		1.14183	2.55227e-06	2.23525	0.512103	7.75402e-07	1.51415	0.348405	4.06844e-07	1.16773	0.24158	7.20828e-07	2.98381	0.236448	1.14871e-06	4.85818		1.14183	2.30781e-06	2.02115	0.512101	7.36436e-07	1.43807	0.348405	4.14454e-07	1.18958
2	2022/12	JNdi-1 #5	800	6.6846	0.120206	1.81237e-06	1.76856e-06		1.14183	1.63697e-06	1.43364	0.5121	6.09017e-07	1.18925	0.348405	3.60298e-07	1.03413	0.241579	4.56238e-07	1.88857	0.236447	7.10408e-07	3.00451		1.14183	2.58735e-06	2.26598	0.512101	7.66187e-07	1.49616	0.348405	4.35618e-07	1.25032	0.241579	7.66162e-07	3.17147	0.236446	1.25501e-06	5.30781		1.14183	2.45383e-06	2.14903	0.512099	7.83746e-07	1.53046	0.348405	4.4833e-07	1.28681
2	2023/01	JNdi-1 #6	740	4.66882	0.0745829	2.92406e-06	6.56238e-06		1.14183	2.03887e-06	1.78561	0.512101	8.34338e-07	1.62924	0.348405	4.75165e-07	1.36383	0.24158	6.1047e-07	2.52699	0.23645	9.58836e-07	4.05513		1.14183	3.31746e-06	2.90539	0.512102	1.0827e-06	2.11422	0.348405	5.85854e-07	1.68153	0.24158	1.03017e-06	4.2643	0.236449	1.72407e-06	7.29151		1.14183	3.30306e-06	2.89277	0.512101	1.10762e-06	2.16289	0.348404	5.80669e-07	1.66665
2	2023/01	JNdi-1 #7	800	6.68452	0.0715626	1.31328e-06	2.5855e-06		1.14183	1.62086e-06	1.41953	0.5121	5.94806e-07	1.1615	0.348405	3.53533e-07	1.01472	0.241578	4.59526e-07	1.90218	0.236446	6.92905e-07	2.9305		1.14183	2.59422e-06	2.27199	0.512101	8.21806e-07	1.60477	0.348405	4.33878e-07	1.24533	0.241578	7.6786e-07	3.17852	0.236444	1.27403e-06	5.3883		1.14183	2.47998e-06	2.17193	0.5121	7.62531e-07	1.48903	0.348405	4.40032e-07	1.26299
2	2023/08	JNdi-1 #8	540	6.56617	0.0893303	1.86247e-06	1.99733e-06		1.14183	2.06241e-06	1.80623	0.512101	7.85595e-07	1.53406	0.348405	4.44142e-07	1.27479	0.24158	5.92239e-07	2.45153	0.23645	9.41119e-07	3.98021		1.14183	3.18416e-06	2.78865	0.512101	1.00341e-06	1.9594	0.348405	5.73074e-07	1.64485	0.24158	8.93431e-07	3.69828	0.236448	1.48333e-06	6.27339		1.14184	3.27778e-06	2.87062	0.512101	1.02372e-06	1.99906	0.348405	5.42554e-07	1.55725
2	2023/08	JNdi-1 #9	800	6.90527	0.124419	1.8063e-06	1.84809e-06		1.14183	1.54341e-06	1.35171	0.5121	5.8605e-07	1.14441	0.348405	3.47276e-07	0.996759	0.241579	4.40857e-07	1.8249	0.236447	6.51082e-07	2.7536		1.14183	2.46224e-06	2.1564	0.5121	7.83698e-07	1.53036	0.348405	4.30698e-07	1.2362	0.241579	7.53702e-07	3.1199	0.236445	1.22389e-06	5.17619		1.14183	2.5006e-06	2.18999	0.5121	7.64281e-07	1.49245	0.348405	4.33962e-07	1.24557
2	2023/08	JNdi-1 #10	500	4.73603	0.13371	2.35158e-06	4.33962e-06		1.14183	2.37669e-06	2.08147	0.512101	9.15865e-07	1.78845	0.348405	5.54532e-07	1.59163	0.24158	7.06036e-07	2.92258	0.236449	1.13004e-06	4.77921		1.14183	3.75053e-06	3.28466	0.512102	1.22573e-06	2.39352	0.348406	6.81269e-07	1.95539	0.241579	1.2095e-06	5.00663	0.236448	1.98669e-06	8.40221		1.14183	3.89106e-06	3.40773	0.512101	1.27135e-06	2.48262	0.348405	6.78579e-07	1.94767
2	2023/08	JNdi-1 #11	800	6.72389	0.0855242	2.23024e-06	1.55877e-06		1.14183	1.59748e-06	1.39905	0.512101	5.77302e-07	1.12732	0.348404	3.50724e-07	1.00666	0.241579	4.48647e-07	1.85714	0.236449	6.95156e-07	2.93999		1.14183	2.51865e-06	2.2058	0.512102	7.56582e-07	1.47741	0.348404	4.16675e-07	1.19595	0.24158	7.17053e-07	2.96819	0.236448	1.18394e-06	5.0072		1.14183	2.55755e-06	2.23986	0.5121	7.79091e-07	1.52136	0.348404	4.36169e-07	1.2519
2	2023/08	JNdi-1 #12	800	6.48814	0.107324	2.25526e-06	1.55497e-06		1.14183	1.74012e-06	1.52398	0.512101	6.50343e-07	1.26995	0.348405	3.59672e-07	1.03234	0.241579	4.83207e-07	2.0002	0.236449	7.10472e-07	3.00476		1.14183	2.68661e-06	2.35289	0.512102	8.49997e-07	1.65982	0.348405	4.26551e-07	1.2243	0.241579	7.6323e-07	3.15934	0.236447	1.28663e-06	5.44154		1.14183	2.6611e-06	2.33055	0.512101	8.34741e-07	1.63003	0.348405	4.47805e-07	1.2853
2	2023/08	JNdi-1 #13	800	7.1558	0.108736	1.62117e-06	2.28142e-06		1.14183	1.567e-06	1.37236	0.512101	5.84313e-07	1.14101	0.348405	3.42117e-07	0.981953	0.241579	4.28366e-07	1.77319	0.236447	6.82539e-07	2.88664		1.14183	2.62252e-06	2.29677	0.512102	7.95078e-07	1.55258	0.348405	4.25045e-07	1.21997	0.241578	7.10673e-07	2.94179	0.236445	1.18958e-06	5.03109		1.14183	2.55142e-06	2.2345	0.512101	7.77417e-07	1.51809	0.348405	4.23872e-07	1.21661
2	2023/08	JNdi-1 #14	680	6.24641	0.102316	1.30371e-06	1.989e-06		1.14183	1.77969e-06	1.55863	0.512101	7.06803e-07	1.3802	0.348405	3.94022e-07	1.13093	0.241579	5.43499e-07	2.24978	0.236447	8.34939e-07	3.53119		1.14183	2.99063e-06	2.61917	0.512102	9.23715e-07	1.80377	0.348406	4.99882e-07	1.43477	0.241578	8.76923e-07	3.62997	0.236445	1.42169e-06	6.01276		1.14183	2.72315e-06	2.38491	0.5121	9.32139e-07	1.82023	0.348405	4.84382e-07	1.39029
2	2023/08	JNdi-1 #15	800	5.71005	0.082226	1.73312e-06	1.20105e-06		1.14183	1.7292e-06	1.51441	0.512101	6.3872e-07	1.24725	0.348404	3.92845e-07	1.12755	0.241579	4.65885e-07	1.9285	0.236448	7.3424e-07	3.10529		1.14183	2.76335e-06	2.42011	0.512101	8.44396e-07	1.64889	0.348405	4.75541e-07	1.36491	0.241579	7.87676e-07	3.26053	0.236448	1.28872e-06	5.45034		1.14183	2.84445e-06	2.49114	0.5121	8.27978e-07	1.61683	0.348404	4.86114e-07	1.39526
2	2023/09	JNdi-1 #16	800	5.04756	0.0894906	1.44702e-06	2.29251e-06		1.14183	1.77214e-06	1.55201	0.512101	6.63781e-07	1.29619	0.348405	4.06359e-07	1.16634	0.241578	5.4861e-07	2.27094	0.236447	8.19105e-07	3.46422		1.14183	2.83466e-06	2.48256	0.512101	8.6747e-07	1.69394	0.348405	4.87026e-07	1.39787	0.241578	8.64809e-07	3.57983	0.236446	1.36342e-06	5.76633		1.14183	2.83884e-06	2.48623	0.512101	8.73441e-07	1.7056	0.348404	5.13294e-07	1.47327
2	2023/11	JNdi-1 #17	580	5.44559	0.173906	1.64733e-06	1.56469e-06		1.14183	2.16366e-06	1.89491	0.5121	8.02976e-07	1.56801	0.348405	4.55082e-07	1.30619	0.241579	6.02783e-07	2.49518	0.236447	9.49175e-07	4.01433		1.14183	3.46354e-06	3.03333	0.512101	1.0323e-06	2.01581	0.348406	5.8045e-07	1.66602	0.241579	9.51485e-07	3.9386	0.236445	1.65504e-06	6.99967		1.14183	3.55002e-06	3.10907	0.5121	1.04707e-06	2.04466	0.348405	5.66029e-07	1.62463
2	2023/11	JNdi-1 #18	620	4.89932	0.191373	1.76685e-06	1.37866e-06		1.14183	2.08561e-06	1.82656	0.5121	8.14621e-07	1.59075	0.348404	4.62732e-07	1.32815	0.241579	5.99435e-07	2.48132	0.236446	9.37011e-07	3.9629		1.14182	3.39171e-06	2.97043	0.512099	1.0979e-06	2.14393	0.348405	5.90436e-07	1.69468	0.241579	9.5998e-07	3.97378	0.236445	1.6541e-06	6.99573		1.14183	3.28054e-06	2.87305	0.512099	1.09586e-06	2.13994	0.348404	5.82137e-07	1.67087
2	2023/11	JNdi-1 #19	720	5.08145	0.116484	2.33755e-06	3.85569e-06		1.14183	1.91405e-06	1.6763	0.512101	7.60799e-07	1.48564	0.348405	4.1068e-07	1.17875	0.24158	5.65185e-07	2.33954	0.23645	8.43962e-07	3.5693		1.14183	3.13007e-06	2.74128	0.512102	9.96829e-07	1.94654	0.348405	5.2013e-07	1.49289	0.24158	8.59006e-07	3.55578	0.236449	1.51144e-06	6.39222		1.14183	2.97938e-06	2.6093	0.512101	9.69901e-07	1.89396	0.348405	5.34904e-07	1.53529
2	2023/11	JNdi-1 #20	580	4.68151	0.0915851	2.27002e-06	3.85745e-06		1.14183	2.12841e-06	1.86404	0.512101	8.74907e-07	1.70847	0.348404	4.80825e-07	1.38008	0.241579	6.11788e-07	2.53245	0.236449	1.0109e-06	4.27533		1.14183	3.6579e-06	3.20354	0.512101	1.1586e-06	2.26244	0.348405	6.15022e-07	1.76525	0.24158	1.00373e-06	4.15487	0.236448	1.80795e-06	7.6463		1.14183	3.42546e-06	2.99996	0.512101	1.12846e-06	2.2036	0.348405	6.12791e-07	1.75885
2	2023/11	JNdi-1 #21	800	4.74357	0.0900166	1.94537e-06	1.01582e-06		1.14183	1.92706e-06	1.6877	0.5121	7.06092e-07	1.37882	0.348404	4.25064e-07	1.22003	0.241579	5.68558e-07	2.35351	0.236449	8.53023e-07	3.60764		1.14183	3.00659e-06	2.63313	0.5121	9.1098e-07	1.77891	0.348404	5.23991e-07	1.50397	0.241579	8.8292e-07	3.65478	0.236448	1.44652e-06	6.1177		1.14183	3.001e-06	2.62824	0.512099	9.19077e-07	1.79472	0.348404	5.22713e-07	1.50031
2	2023/12	JNdi-1 #22	800	5.15058	0.0922664	1.59614e-06	4.07527e-06		1.14183	1.88589e-06	1.65163	0.512101	7.04582e-07	1.37587	0.348405	4.16359e-07	1.19504	0.241579	5.28414e-07	2.18733	0.236448	8.29412e-07	3.5078		1.14183	2.88605e-06	2.52756	0.512101	9.32533e-07	1.82099	0.348406	5.05928e-07	1.45212	0.241579	8.45864e-07	3.50139	0.236446	1.43201e-06	6.05638		1.14183	3.07175e-06	2.69019	0.512101	9.23198e-07	1.80277	0.348405	5.02017e-07	1.4409
2	2024/01	JNdi-1 #23	720	5.60275	0.12947	2.07133e-06	1.68247e-06		1.14183	2.17419e-06	1.90413	0.5121	8.1326e-07	1.58809	0.348404	4.10856e-07	1.17925	0.24158	6.05802e-07	2.50767	0.236449	8.75412e-07	3.70233		1.14183	3.55938e-06	3.11726	0.512101	1.08089e-06	2.1107	0.348404	5.71135e-07	1.63929	0.24158	1.01897e-06	4.21796	0.236446	1.50072e-06	6.34699		1.14183	3.06122e-06	2.68097	0.5121	1.03562e-06	2.0223	0.348404	5.42294e-07	1.55651
		Mean JNdi-1 (n = 23 analyses)							1.14183	3.57317e-06	3.12934	0.512101	1.0272e-06	2.00586	0.348405	6.31105e-07	1.81141	0.241579	1.01544e-06	4.20334	0.236448	2.69327e-06	11.3905		1.14183	4.27476e-06	3.74378	0.512101	1.39977e-06	2.73339	0.348405	8.94892e-07	2.56854	0.241579	1.32239e-06	5.47394	0.236447	3.13347e-06	13.2524		1.14183	6.0411e-06	5.29072	0.5121	1.32444e-06	2.5863	0.348405	7.61458e-07	2.18556
											0.652512
	Individual standard-samples series
	AMES Rennes Nd
	2022/03–2022/05		5						1.14183	2.01872e-06	1.76797
	2022/07		4						1.14183	2.89964e-06	2.53947
	2022/12–2023/01		3						1.14183	6.7873e-06	5.94423
	2023/04–2023/06		5						1.14183	4.66578e-06	4.08624
	2023/08–2023/09		2						1.14183	5.88068e-06	5.15023
	2023/11–2024/01		1						1.14183
	JNdi-1
	2022/03–2022/05
	2022/07		2						1.14183	7.46229e-07	0.653537
	2022/12–2023/01		5						1.14183	3.46319e-06	3.03301
	2023/04–2023/06
	2023/08–2023/09		9						1.14183	3.92284e-06	3.43558
	2023/11–2024/01		7						1.14183	4.08923e-06	3.58129
											3.07393
[truncated: 21 more columns]

## Sheet: SD1C - MS ratios synth. std
Supplementary Data 1C. Static and multi-static Nd isotope ratios measured in JNdi-1 and AMES Rennes Nd synthetic reference materials.
									Multi-static																Static 1																Static 2
Session	Analytical sequence	Name	Number of cycles	142Nd signal intensity (V)	Mean fractionation rate	147Sm/144Nd	140Ce/144Nd		142Nd/144Nd	2 se (abs.)	2 se (ppm)	143Nd/144Nd	2 se (abs.)	2 se (ppm)	145Nd/144Nd	2 se (abs.)	2 se (ppm)	148Nd/144Nd	2 se (abs.)	2 se (ppm)	150Nd/144Nd	2 se (abs.)	2 se (ppm)		142Nd/144Nd	2 se (abs.)	2 se (ppm)	143Nd/144Nd	2 se (abs.)	2 se (ppm)	145Nd/144Nd	2 se (abs.)	2 se (ppm)	148Nd/144Nd	2 se (abs.)	2 se (ppm)	150Nd/144Nd	2 se (abs.)	2 se (ppm)		142Nd/144Nd	2 se (abs.)	2 se (ppm)	143Nd/144Nd	2 se (abs.)	2 se (ppm)	145Nd/144Nd	2 se (abs.)	2 se (ppm)
1	2022/03	AMES #13	800	8.81995	0.0818703	-3.79437e-06	3.52969e-06		1.14182	1.2662e-06	1.10894	0.511948	5.02465e-07	0.981476	0.348397	3.13272e-07	0.899183	0.241579	3.61641e-07	1.49699	0.236451	4.55517e-07	1.92647		1.14177	2.84272e-06	2.48976	0.511934	1.14431e-06	2.23528	0.348392	7.28345e-07	2.09059	0.241585	7.92888e-07	3.28202	0.236456	1.05655e-06	4.46828		1.14183	2.70715e-06	2.37089	0.511967	1.0752e-06	2.10014	0.348398	6.19177e-07	1.77721
1	2022/03	AMES #14	460	10.7358	0.062429	-3.50652e-06	2.25042e-06		1.14182	1.45164e-06	1.27134	0.511947	5.92103e-07	1.15657	0.348395	3.86856e-07	1.1104	0.24158	3.76145e-07	1.55702	0.236452	5.08541e-07	2.15071		1.14173	3.15586e-06	2.76411	0.511914	1.30126e-06	2.54196	0.348382	7.45271e-07	2.13924	0.241594	8.83387e-07	3.65649	0.23647	1.09464e-06	4.62909		1.14184	3.27294e-06	2.86636	0.511984	1.3909e-06	2.7167	0.348399	7.95208e-07	2.28246
1	2022/03	AMES #15	600	7.16065	0.123263	-3.48792e-06	3.05345e-06		1.14181	1.71772e-06	1.50439	0.511944	6.32959e-07	1.23638	0.348393	3.70933e-07	1.0647	0.24158	4.47067e-07	1.85059	0.236451	6.23303e-07	2.63608		1.14168	3.60137e-06	3.15445	0.511897	1.40485e-06	2.7444	0.348376	7.9887e-07	2.29313	0.241599	9.8253e-07	4.06678	0.236476	1.29531e-06	5.47756		1.14185	3.51058e-06	3.07446	0.511995	1.38645e-06	2.70794	0.348398	8.23811e-07	2.36457
1	2022/04	AMES #16	520	6.49448	0.13737	-3.41497e-06	3.35994e-06		1.14182	1.66807e-06	1.46088	0.511948	6.93783e-07	1.35518	0.348397	4.17402e-07	1.19806	0.24158	4.93889e-07	2.04441	0.236453	6.39116e-07	2.70293		1.14174	4.03137e-06	3.53091	0.511915	1.63214e-06	3.1883	0.348387	8.52853e-07	2.44801	0.241587	1.11782e-06	4.62698	0.236468	1.41961e-06	6.00339		1.14183	3.68545e-06	3.22768	0.511975	1.41556e-06	2.76489	0.348397	9.2946e-07	2.66782
1	2022/05	AMES #17	640	9.07909	0.0869966	-3.31499e-06	1.47191e-06		1.14182	1.31566e-06	1.15225	0.511947	5.43032e-07	1.06072	0.348397	3.06173e-07	0.878804	0.24158	3.68947e-07	1.52722	0.236451	5.56607e-07	2.35401		1.14177	3.07182e-06	2.6904	0.511916	1.22587e-06	2.39467	0.348383	6.97308e-07	2.00156	0.241584	8.06539e-07	3.33855	0.236457	1.11351e-06	4.70914		1.14182	3.14515e-06	2.7545	0.511977	1.14302e-06	2.23257	0.348405	6.79338e-07	1.94985
		Mean AMES Rennes Nd (n = 17 analyses)							1.14182	1.01428e-05	8.88307	0.511947	3.95201e-06	7.71957	0.348396	3.55863e-06	10.2143	0.24158	9.30792e-07	3.85293	0.236451	2.10843e-06	8.91695		1.14174	7.45428e-05	65.289	0.511915	2.61543e-05	51.091	0.348384	1.23117e-05	35.3395	0.24159	1.28522e-05	53.1983	0.236465	1.73715e-05	73.4632		1.14183	2.64257e-05	23.1432	0.51198	2.09398e-05	40.8997	0.348399	6.70635e-06	19.249
2	2022/07	AMES #18	800	7.00038	0.0620201	-2.99634e-06	3.48405e-06		1.14184	1.37518e-06	1.20436	0.511957	5.3083e-07	1.03686	0.348404	3.20187e-07	0.91901	0.24158	3.72296e-07	1.54109	0.236443	5.87655e-07	2.4854		1.14183	2.96411e-06	2.59593	0.511929	1.23273e-06	2.408	0.348397	7.55985e-07	2.16989	0.241582	8.83649e-07	3.65775	0.236459	1.12643e-06	4.76377		1.14181	3.04096e-06	2.66329	0.511982	1.14884e-06	2.24391	0.348414	6.84104e-07	1.96348
2	2022/07	AMES #19	800	6.4495	0.00326482	-3.01329e-06	2.32289e-06		1.14182	1.48049e-06	1.2966	0.511958	5.58965e-07	1.09182	0.348404	3.342e-07	0.959232	0.24158	3.9084e-07	1.61785	0.236446	5.49666e-07	2.3247		1.14179	3.19454e-06	2.79782	0.511946	1.22223e-06	2.38742	0.348407	6.78294e-07	1.94684	0.241585	8.45298e-07	3.49897	0.236458	1.19386e-06	5.04893		1.1418	3.13045e-06	2.74168	0.511962	1.19995e-06	2.34383	0.348405	7.28208e-07	2.09012
2	2022/07	AMES #20	800	6.72169	0.0481841	-3.48262e-06	1.52123e-06		1.14183	1.48492e-06	1.30048	0.511959	5.60196e-07	1.09422	0.348405	3.48715e-07	1.00089	0.24158	4.12417e-07	1.70716	0.236451	5.18193e-07	2.19154		1.14182	3.1741e-06	2.77986	0.511951	1.24287e-06	2.42771	0.348406	7.34339e-07	2.10771	0.241577	9.72713e-07	4.02651	0.236449	1.19188e-06	5.04076		1.14181	2.98463e-06	2.61395	0.511962	1.15872e-06	2.26329	0.348405	7.62203e-07	2.1877
2	2022/07	AMES #21	380	6.15729	0.254985	-3.56362e-06	1.85922e-06		1.14182	2.23511e-06	1.9575	0.511959	8.62803e-07	1.6853	0.348405	4.97743e-07	1.42864	0.241579	6.2e-07	2.56644	0.236451	8.36777e-07	3.53891		1.14183	4.49239e-06	3.9344	0.511959	1.80652e-06	3.52864	0.348408	1.15688e-06	3.32049	0.24158	1.25694e-06	5.20298	0.236446	1.70103e-06	7.19412		1.14182	4.7314e-06	4.14373	0.51196	1.77917e-06	3.47522	0.348405	1.05165e-06	3.01845
2	2022/12	AMES #22	800	4.92426	0.080792	-3.42474e-06	1.69155e-06		1.14182	1.68187e-06	1.47298	0.511954	5.9287e-07	1.15805	0.348403	3.88216e-07	1.11427	0.241581	4.48334e-07	1.85583	0.236452	6.06619e-07	2.5655		1.14182	3.76016e-06	3.29312	0.511949	1.39076e-06	2.71661	0.34841	8.01849e-07	2.30145	0.241588	1.06144e-06	4.3936	0.236454	1.32628e-06	5.60902		1.1418	3.73025e-06	3.26701	0.511954	1.39603e-06	2.72687	0.348399	8.90383e-07	2.55565
2	2022/12	AMES #23	800	6.61307	0.100443	-2.99209e-06	7.21645e-06		1.14181	1.45538e-06	1.27463	0.511955	5.32872e-07	1.04086	0.348403	3.19652e-07	0.917477	0.24158	3.77421e-07	1.5623	0.236451	5.02355e-07	2.12456		1.14179	3.20036e-06	2.80294	0.511956	1.15151e-06	2.24924	0.348412	7.20176e-07	2.06703	0.241587	9.03203e-07	3.73862	0.236452	1.10736e-06	4.68321		1.14182	3.14254e-06	2.75222	0.511957	1.19155e-06	2.32744	0.348395	7.80028e-07	2.23892
2	2022/12	AMES #24	800	6.69954	0.0688203	-3.45991e-06	3.35263e-06		1.14181	1.50962e-06	1.32213	0.511956	5.18824e-07	1.01341	0.348404	3.10209e-07	0.890371	0.241579	3.92186e-07	1.62343	0.23645	5.55929e-07	2.35115		1.14181	3.62899e-06	3.17829	0.511955	1.18812e-06	2.32076	0.34841	7.06799e-07	2.02864	0.241582	8.86244e-07	3.6685	0.236448	1.12513e-06	4.75846		1.14181	3.23118e-06	2.82988	0.511957	1.23548e-06	2.41326	0.348399	7.55268e-07	2.16782
2	2023/04	AMES #25	800	7.09106	0.134122	-3.25022e-06	3.45603e-06		1.14182	1.41179e-06	1.23644	0.511956	5.19658e-07	1.01504	0.348405	3.26063e-07	0.935874	0.241579	3.85371e-07	1.59522	0.236446	5.19564e-07	2.19739		1.14186	3.09489e-06	2.71039	0.511955	1.11126e-06	2.17061	0.348408	6.72287e-07	1.9296	0.241577	8.26728e-07	3.42222	0.236441	1.14488e-06	4.84211		1.1418	3.01545e-06	2.64096	0.511955	1.12116e-06	2.18996	0.348404	7.14634e-07	2.05116
2	2023/05	AMES #26	720	7.33059	0.0935464	-3.31198e-06	4.28472e-06		1.14182	1.43416e-06	1.25603	0.511956	5.48885e-07	1.07213	0.348405	3.54623e-07	1.01785	0.24158	4.01087e-07	1.66027	0.236452	5.52816e-07	2.33796		1.1418	3.04721e-06	2.66877	0.511948	1.16607e-06	2.27771	0.348408	7.18494e-07	2.06222	0.241582	8.49708e-07	3.51727	0.23645	1.12634e-06	4.76355		1.14181	3.04585e-06	2.66757	0.511959	1.19001e-06	2.32442	0.348401	7.15977e-07	2.05504
2	2023/06	AMES #27	760	4.06615	0.135002	-3.25724e-06	2.58306e-06		1.14182	1.78822e-06	1.56611	0.51196	6.79509e-07	1.32727	0.348406	4.42204e-07	1.26922	0.241578	4.90486e-07	2.03034	0.236449	6.57653e-07	2.78138		1.1418	4.10645e-06	3.59648	0.511956	1.5995e-06	3.12429	0.348408	9.17113e-07	2.63229	0.24158	1.15689e-06	4.78884	0.236454	1.50719e-06	6.37413		1.14185	3.97368e-06	3.48004	0.511967	1.52902e-06	2.98655	0.348398	9.36515e-07	2.68806
2	2023/06	AMES #28	740	6.66024	0.173655	-3.36909e-06	2.09711e-06		1.14181	1.46128e-06	1.27979	0.511958	5.33082e-07	1.04126	0.348405	3.38798e-07	0.972425	0.241578	4.14873e-07	1.71734	0.236449	5.53948e-07	2.34278		1.14181	3.33022e-06	2.91661	0.511958	1.2435e-06	2.42891	0.348409	7.11941e-07	2.04341	0.241578	9.30898e-07	3.85341	0.236444	1.25938e-06	5.32635		1.14182	2.99561e-06	2.62353	0.51196	1.16196e-06	2.26963	0.3484	7.20185e-07	2.06712
2	2023/06	AMES #29	800	6.43289	0.118466	-3.57478e-06	1.80791e-06		1.14183	1.40925e-06	1.23421	0.511959	5.37629e-07	1.05014	0.348406	3.48099e-07	0.999119	0.241579	3.7498e-07	1.55221	0.236449	5.29397e-07	2.23895		1.14184	3.12668e-06	2.73829	0.511958	1.20837e-06	2.3603	0.348404	7.04495e-07	2.02206	0.24157	8.07027e-07	3.34076	0.23644	1.10878e-06	4.68947		1.14182	3.12912e-06	2.74046	0.511961	1.17363e-06	2.29241	0.348405	7.22027e-07	2.07238
2	2023/08	AMES #30	780	4.75179	0.137935	-3.79437e-06	3.52969e-06		1.14182	1.71927e-06	1.50573	0.511959	6.32183e-07	1.23483	0.348406	3.8684e-07	1.11031	0.241579	4.57046e-07	1.89191	0.23645	6.33106e-07	2.67755		1.1418	3.87307e-06	3.39207	0.511956	1.41976e-06	2.77321	0.348407	8.17277e-07	2.34575	0.241572	1.05606e-06	4.37162	0.236443	1.39647e-06	5.90618		1.14181	3.7378e-06	3.27357	0.511959	1.43529e-06	2.80353	0.348403	8.38193e-07	2.40581
2	2023/08	AMES #31	800	4.93438	0.0813972	-3.50652e-06	2.25042e-06		1.14182	1.5443e-06	1.35249	0.511959	6.39986e-07	1.25007	0.348406	3.68008e-07	1.05626	0.24158	4.51679e-07	1.86969	0.236452	6.16959e-07	2.60923		1.14181	3.69611e-06	3.23708	0.511952	1.37874e-06	2.69311	0.348408	7.9101e-07	2.27036	0.241574	9.99602e-07	4.13786	0.236446	1.37623e-06	5.82049		1.14182	3.48406e-06	3.05134	0.511961	1.36401e-06	2.66428	0.348401	8.18561e-07	2.34948
2	2023/12	AMES #32	800	5.68669	0.0528986	-3.48792e-06	3.05345e-06		1.14181	1.47411e-06	1.29102	0.511958	5.63984e-07	1.10162	0.348406	3.57352e-07	1.02568	0.241579	4.27654e-07	1.77024	0.23645	6.04807e-07	2.55786		1.14181	3.53939e-06	3.09982	0.511955	1.27247e-06	2.48551	0.348405	7.62556e-07	2.18871	0.241571	9.31691e-07	3.8568	0.236439	1.24096e-06	5.24854		1.14182	3.33473e-06	2.92055	0.511961	1.27513e-06	2.49068	0.348405	7.97669e-07	2.28949
		Mean AMES Rennes Nd (n = 17 analyses)							1.14182	1.49715e-05	13.1119	0.511958	3.34062e-06	6.52519	0.348405	2.23063e-06	6.40242	0.241579	1.77961e-06	7.36655	0.236449	5.35599e-06	22.6517		1.14181	3.72991e-05	32.6665	0.511952	1.48728e-05	29.0512	0.348407	6.58062e-06	18.8877	0.241579	1.12588e-05	46.6049	0.236448	1.25064e-05	52.893		1.14181	2.66988e-05	23.3828	0.511961	1.2982e-05	25.3574	0.348403	8.82895e-06	25.3412
2	2022/07	JNdi-1 #1	600	7.01818	0.141004	2.10389e-06	4.04062e-06		1.14182	1.57728e-06	1.38137	0.5121	5.87893e-07	1.148	0.348405	3.76328e-07	1.08015	0.241579	4.55898e-07	1.88716	0.236449	6.18453e-07	2.61559		1.14183	3.44924e-06	3.0208	0.512101	1.34053e-06	2.6177	0.34841	7.80658e-07	2.24063	0.24158	9.58671e-07	3.96834	0.236445	1.21823e-06	5.15227		1.14181	3.52334e-06	3.08576	0.512097	1.25899e-06	2.4585	0.348402	7.90296e-07	2.26834
2	2022/07	JNdi-1 #2	740	2.04264	0.125178	1.85824e-06	1.12547e-05		1.14182	2.66952e-06	2.33794	0.512102	1.02771e-06	2.00685	0.348406	6.02368e-07	1.72893	0.24158	7.89523e-07	3.26816	0.236452	9.91009e-07	4.19117		1.14181	5.77505e-06	5.0578	0.512097	2.29567e-06	4.48287	0.348408	1.36083e-06	3.90586	0.241577	1.76183e-06	7.29302	0.236446	2.20962e-06	9.34513		1.14183	5.72242e-06	5.01165	0.512105	2.21102e-06	4.31751	0.348404	1.28656e-06	3.69273
2	2022/12	JNdi-1 #3	800	5.06746	0.0857853	1.63546e-06	2.78344e-06		1.14182	1.65056e-06	1.44555	0.5121	6.04567e-07	1.18056	0.348405	3.68856e-07	1.0587	0.241579	4.47328e-07	1.85168	0.236449	5.89615e-07	2.49363		1.14183	3.59447e-06	3.148	0.512096	1.37121e-06	2.67765	0.348406	8.08051e-07	2.31928	0.241577	9.84973e-07	4.07726	0.236446	1.3345e-06	5.64399		1.14181	3.56471e-06	3.12197	0.512102	1.29866e-06	2.53594	0.348403	7.97774e-07	2.2898
2	2022/12	JNdi-1 #4	800	7.22718	0.0739451	1.7912e-06	2.33124e-06		1.14184	1.37831e-06	1.2071	0.5121	4.95493e-07	0.96757	0.348405	2.99139e-07	0.858598	0.24158	3.77151e-07	1.56118	0.23645	5.05857e-07	2.13939		1.14185	3.13798e-06	2.74814	0.512086	1.12136e-06	2.18979	0.348401	6.4936e-07	1.86383	0.241578	8.34815e-07	3.45567	0.236452	1.11883e-06	4.73174		1.14182	2.88309e-06	2.525	0.512112	1.11709e-06	2.18134	0.348408	6.48818e-07	1.86224
2	2022/12	JNdi-1 #5	800	6.6846	0.120206	1.81237e-06	1.76856e-06		1.14183	1.6233e-06	1.42167	0.5121	5.36998e-07	1.04862	0.348406	3.30556e-07	0.948767	0.24158	3.76818e-07	1.5598	0.236451	5.11207e-07	2.162		1.14183	3.82871e-06	3.35314	0.512093	1.25901e-06	2.45856	0.348404	7.71191e-07	2.2135	0.241575	8.84027e-07	3.65943	0.236444	1.14399e-06	4.83834		1.14181	3.11372e-06	2.72699	0.512105	1.21344e-06	2.36952	0.348406	8.6595e-07	2.48546
2	2023/01	JNdi-1 #6	740	4.66882	0.0745829	2.92406e-06	6.56238e-06		1.14182	1.77609e-06	1.55549	0.512102	7.2783e-07	1.42126	0.348405	4.42861e-07	1.27111	0.24158	5.34446e-07	2.2123	0.236451	6.89622e-07	2.91655		1.14181	3.91068e-06	3.42498	0.512104	1.43353e-06	2.79929	0.348407	8.81173e-07	2.52915	0.241577	1.18503e-06	4.90542	0.236446	1.5002e-06	6.3448		1.14183	4.26272e-06	3.73323	0.512102	1.6337e-06	3.19019	0.348402	9.65648e-07	2.77165
2	2023/01	JNdi-1 #7	800	6.68452	0.0715626	1.31328e-06	2.5855e-06		1.14182	1.43494e-06	1.25672	0.512099	5.46714e-07	1.06759	0.348405	3.25371e-07	0.933889	0.241578	3.88074e-07	1.60641	0.236448	5.11333e-07	2.16256		1.14182	3.12691e-06	2.73853	0.512097	1.20832e-06	2.35954	0.348405	6.63968e-07	1.90574	0.241575	8.99359e-07	3.72289	0.236441	1.17157e-06	4.95501		1.14183	3.04252e-06	2.6646	0.512107	1.22834e-06	2.3986	0.348404	7.00779e-07	2.0114
2	2023/08	JNdi-1 #8	540	6.56617	0.0893303	1.86247e-06	1.99733e-06		1.14182	1.83494e-06	1.60703	0.5121	6.79189e-07	1.32628	0.348405	4.23143e-07	1.21452	0.241579	5.15684e-07	2.13464	0.236448	6.80383e-07	2.87751		1.14181	3.93069e-06	3.4425	0.512102	1.43813e-06	2.8083	0.348409	9.5103e-07	2.72964	0.241582	1.01308e-06	4.19354	0.236448	1.36227e-06	5.76139		1.14183	3.93165e-06	3.44327	0.512103	1.47231e-06	2.87502	0.348399	8.93917e-07	2.56579
2	2023/08	JNdi-1 #9	800	6.90527	0.124419	1.8063e-06	1.84809e-06		1.14182	1.31857e-06	1.15481	0.5121	5.14042e-07	1.00379	0.348406	3.2698e-07	0.938502	0.241578	3.7309e-07	1.54439	0.236447	5.03241e-07	2.12834		1.14181	2.94539e-06	2.57958	0.512093	1.19728e-06	2.33801	0.348407	7.02408e-07	2.01605	0.241574	8.39067e-07	3.47333	0.236444	1.05242e-06	4.45104		1.1418	2.96771e-06	2.59914	0.5121	1.1821e-06	2.30833	0.348402	6.79066e-07	1.94909
2	2023/08	JNdi-1 #10	500	4.73603	0.13371	2.35158e-06	4.33962e-06		1.14182	2.02566e-06	1.77406	0.512101	7.84614e-07	1.53215	0.348405	5.24768e-07	1.5062	0.241579	6.02352e-07	2.4934	0.23645	8.06191e-07	3.40956		1.14181	4.67191e-06	4.09167	0.512099	1.75702e-06	3.43102	0.348405	1.0399e-06	2.98475	0.241575	1.44721e-06	5.99073	0.236444	1.73243e-06	7.32701		1.14183	4.63189e-06	4.05654	0.512107	1.76021e-06	3.43719	0.348406	1.04111e-06	2.98822
2	2023/08	JNdi-1 #11	800	6.72389	0.0855242	2.23024e-06	1.55877e-06		1.14182	1.39053e-06	1.21782	0.512101	5.06219e-07	0.988513	0.348405	3.14804e-07	0.903558	0.241579	3.7987e-07	1.57245	0.236449	5.11828e-07	2.16465		1.14181	3.01818e-06	2.64333	0.512096	1.15361e-06	2.25272	0.348403	6.82434e-07	1.95875	0.241574	8.52278e-07	3.52802	0.236441	1.1685e-06	4.94201		1.14183	2.95124e-06	2.58465	0.51211	1.13337e-06	2.21313	0.348403	6.64917e-07	1.90847
2	2023/08	JNdi-1 #12	800	6.48814	0.107324	2.25526e-06	1.55497e-06		1.14182	1.47802e-06	1.29445	0.512101	5.67305e-07	1.1078	0.348406	3.45596e-07	0.991936	0.241579	4.08895e-07	1.69259	0.236451	5.28835e-07	2.23656		1.14179	3.03813e-06	2.66086	0.512095	1.16381e-06	2.27263	0.348407	6.97581e-07	2.0022	0.241578	8.53106e-07	3.53139	0.236447	1.15519e-06	4.88561		1.14183	3.1509e-06	2.75952	0.512105	1.2246e-06	2.3913	0.3484	6.74783e-07	1.9368
2	2023/08	JNdi-1 #13	800	7.1558	0.108736	1.62117e-06	2.28142e-06		1.14181	1.41779e-06	1.24171	0.512099	5.05483e-07	0.987082	0.348405	3.2858e-07	0.943096	0.241578	3.57756e-07	1.48092	0.236448	5.03048e-07	2.12752		1.14181	2.98672e-06	2.61579	0.512093	1.12017e-06	2.18743	0.348404	6.78289e-07	1.94685	0.241576	7.89571e-07	3.26841	0.236439	1.09116e-06	4.61497		1.14183	3.05468e-06	2.67525	0.51211	1.09286e-06	2.13403	0.348405	6.62258e-07	1.90083
2	2023/08	JNdi-1 #14	680	6.24641	0.102316	1.30371e-06	1.989e-06		1.14181	1.58419e-06	1.38744	0.5121	6.12011e-07	1.1951	0.348405	3.71574e-07	1.0665	0.241578	4.40531e-07	1.82355	0.236447	5.9329e-07	2.50919		1.1418	3.67753e-06	3.22081	0.512099	1.42619e-06	2.78499	0.348409	7.84565e-07	2.25185	0.241579	9.59957e-07	3.97368	0.236442	1.33725e-06	5.65571		1.14183	3.45424e-06	3.02519	0.512104	1.26901e-06	2.47804	0.3484	7.84412e-07	2.25147
2	2023/08	JNdi-1 #15	800	5.71005	0.082226	1.73312e-06	1.20105e-06		1.14182	1.56975e-06	1.37478	0.512102	5.68068e-07	1.10929	0.348406	3.68013e-07	1.05628	0.241578	3.90864e-07	1.61796	0.236448	5.59659e-07	2.36695		1.14181	3.2699e-06	2.86377	0.5121	1.239e-06	2.41946	0.348404	7.5052e-07	2.15417	0.241572	9.36693e-07	3.87748	0.236441	1.23705e-06	5.23195		1.14184	3.45161e-06	3.02284	0.51211	1.33005e-06	2.59721	0.348403	7.67382e-07	2.20257
2	2023/09	JNdi-1 #16	800	5.04756	0.0894906	1.44702e-06	2.29251e-06		1.14182	1.54751e-06	1.3553	0.512101	5.79134e-07	1.1309	0.348406	3.70205e-07	1.06257	0.241579	4.44993e-07	1.84202	0.236449	5.78802e-07	2.44789		1.14182	3.64872e-06	3.19554	0.512103	1.34362e-06	2.62373	0.348409	7.66837e-07	2.20097	0.241573	9.64191e-07	3.9913	0.236442	1.2604e-06	5.3307		1.14182	3.48729e-06	3.05416	0.512099	1.32087e-06	2.57932	0.348402	7.59795e-07	2.1808
2	2023/11	JNdi-1 #17	580	5.44559	0.173906	1.64733e-06	1.56469e-06		1.14182	1.84359e-06	1.61461	0.5121	6.75851e-07	1.31976	0.348406	4.27498e-07	1.22701	0.241578	4.84642e-07	2.00615	0.236446	6.85752e-07	2.90024		1.14182	4.28341e-06	3.75139	0.5121	1.5704e-06	3.06659	0.348405	9.31528e-07	2.67369	0.241571	1.11213e-06	4.60374	0.236435	1.552e-06	6.56417		1.14182	4.22119e-06	3.69691	0.512104	1.49465e-06	2.91864	0.348407	9.37821e-07	2.69174
2	2023/11	JNdi-1 #18	620	4.89932	0.191373	1.76685e-06	1.37866e-06		1.14182	1.79181e-06	1.56925	0.512102	7.07918e-07	1.38238	0.348407	4.15878e-07	1.19366	0.241578	4.91733e-07	2.0355	0.236447	6.93037e-07	2.93105		1.14181	4.10876e-06	3.59846	0.512102	1.58544e-06	3.09595	0.348408	9.34711e-07	2.6828	0.241571	1.10925e-06	4.5918	0.236443	1.52243e-06	6.4389		1.14181	4.20737e-06	3.68481	0.512098	1.59781e-06	3.12012	0.348401	9.32827e-07	2.67745
2	2023/11	JNdi-1 #19	720	5.08145	0.116484	2.33755e-06	3.85569e-06		1.14181	1.68923e-06	1.47943	0.512099	6.61383e-07	1.29151	0.348404	3.68572e-07	1.05789	0.241579	4.81594e-07	1.99353	0.236449	6.51005e-07	2.75325		1.14181	3.69721e-06	3.23802	0.512101	1.38866e-06	2.71169	0.348408	8.41959e-07	2.41659	0.241581	9.97908e-07	4.13074	0.236445	1.38176e-06	5.84389		1.14182	3.63132e-06	3.18028	0.512102	1.43275e-06	2.79778	0.348401	8.47442e-07	2.43237
2	2023/11	JNdi-1 #20	580	4.68151	0.0915851	2.27002e-06	3.85745e-06		1.14182	1.95711e-06	1.71403	0.512101	7.43338e-07	1.45154	0.348406	4.49761e-07	1.29091	0.24158	5.48956e-07	2.27236	0.236451	7.49016e-07	3.16774		1.14181	4.7416e-06	4.15271	0.512095	1.71865e-06	3.35612	0.348405	9.70794e-07	2.78639	0.241575	1.19386e-06	4.942	0.236446	1.62312e-06	6.86466		1.14183	4.51572e-06	3.9548	0.512107	1.65976e-06	3.24103	0.348402	9.65533e-07	2.77132
2	2023/11	JNdi-1 #21	800	4.74357	0.0900166	1.94537e-06	1.01582e-06		1.14182	1.68587e-06	1.47648	0.5121	6.25361e-07	1.22117	0.348406	3.9641e-07	1.13778	0.241579	4.47374e-07	1.85188	0.23645	6.014e-07	2.54346		1.14181	3.57728e-06	3.13299	0.512094	1.41334e-06	2.75992	0.348403	8.51638e-07	2.4444	0.241569	1.02659e-06	4.24967	0.236438	1.34614e-06	5.6934		1.14182	3.73303e-06	3.26938	0.512105	1.42817e-06	2.78882	0.348407	8.23594e-07	2.36388
2	2023/12	JNdi-1 #22	800	5.15058	0.0922664	1.59614e-06	4.07527e-06		1.14181	1.68085e-06	1.47209	0.512099	6.01091e-07	1.17378	0.348404	3.92329e-07	1.12607	0.241579	4.63078e-07	1.91688	0.236449	5.98533e-07	2.53134		1.14181	3.65491e-06	3.20099	0.5121	1.29632e-06	2.53138	0.348406	8.20813e-07	2.35591	0.241575	1.01753e-06	4.21206	0.236438	1.32457e-06	5.60219		1.14182	3.51539e-06	3.07877	0.512101	1.34994e-06	2.63608	0.348404	7.94048e-07	2.2791
2	2024/01	JNdi-1 #23	720	5.60275	0.12947	2.07133e-06	1.68247e-06		1.14181	1.79497e-06	1.57204	0.512098	6.89585e-07	1.34659	0.348404	4.04256e-07	1.16031	0.241579	5.02589e-07	2.08043	0.236449	6.19122e-07	2.61842		1.14181	3.43049e-06	3.00443	0.512093	1.29457e-06	2.52799	0.348403	8.11825e-07	2.33013	0.241575	9.89285e-07	4.09515	0.236439	1.30118e-06	5.50326		1.14182	3.77087e-06	3.3025	0.512107	1.34876e-06	2.63374	0.348404	8.72461e-07	2.50416
		Mean JNdi-1 (n = 25 analyses)							1.14182	1.1311e-05	9.90614	0.5121	2.33286e-06	4.55547	0.348405	1.29178e-06	3.70768	0.241579	1.37872e-06	5.7071	0.236449	3.06474e-06	12.9615		1.14181	2.50536e-05	21.9419	0.512097	8.45908e-06	16.5185	0.348406	4.62751e-06	13.282	0.241576	6.3894e-06	26.4489	0.236443	7.79592e-06	32.9716		1.14182	2.03457e-05	17.8186	0.512104	8.12459e-06	15.8651	0.348403	4.67897e-06	13.4297
[truncated: 51 more columns]

## Sheet: SD1D - MD ratios samples
Supplementary Data 1D. Dynamic and multi-dynamic Nd isotope ratios measured in Mayotte samples. All µ data are presented normalised to JNdi-1 and ε143 ratios from session 1 are normalised to AMES of session 2 and to the CHUR value defined in Bouvier et al., 2008
									Multi-dynamic																					Dynamic 1
Session	Analytical sequence	Name	Number of cycles	142Nd signal intensity (V)	Mean fractionation rate	147Sm/144Nd	140Ce/144Nd		142Nd/144Nd	2 se (abs.)	µ142Nd (ppm)	2 se (ppm)	143Nd/144Nd	2 se (abs.)	ε143Nd	2 se	145Nd/144Nd	2 se (abs.)	µ145Nd (ppm)	2 se (ppm)	148Nd/144Nd	2 se (abs.)	µ148Nd (ppm)	2 se (ppm)	150Nd/144Nd	2 se (abs.)	µ150Nd (ppm)	2 se (ppm)		142Nd/144Nd	2 se (abs.)	µ142Nd (ppm)	2 se (ppm)	143Nd/144Nd	2 se (abs.)	ε143Nd	2 se	145Nd/144Nd	2 se (abs.)	µ145Nd (ppm)	2 se (ppm)	148Nd/144Nd	2 se (abs.)	µ148Nd (ppm)	2 se (ppm)	150Nd/144Nd	2 se (abs.)	µ150Nd (ppm)	2 se (ppm)
1	2022/04	DR130101	340	4.4094	0.220802	-3.57552e-07	2.50586e-07		1.14184	2.82354e-06	1.08927	2.47281	0.512822	9.56372e-07	3.92025	0.0186492	0.3484	6.37082e-07	3.73216	1.82859	0.241579	8.6017e-07	1.21354	3.56061	0.236443	1.27316e-06	-20.9549	5.38465		1.14183	2.51535e-06	-3.01937	2.20291	0.512816	7.79716e-07	3.81119	0.0152046	0.348399	4.32547e-07	5.98311	1.24153	0.241579	7.06448e-07	-0.304628	2.9243	0.236444	1.21793e-06	-7.44178	5.15103
1	2022/04	DR11010202	800	6.3673	0.108764	-6.6231e-07	-1.22025e-07		1.14183	1.58986e-06	0.789297	1.39237	0.512816	5.74631e-07	3.79747	0.0112054	0.3484	3.48079e-07	3.33543	0.999079	0.241579	4.26614e-07	-1.50882	1.76594	0.236446	6.67633e-07	-8.5725	2.82362		1.14183	2.51535e-06	-3.01937	2.20291	0.512816	7.79716e-07	3.81119	0.0152046	0.348399	4.32547e-07	5.98311	1.24153	0.241579	7.06448e-07	-0.304628	2.9243	0.236444	1.21793e-06	-7.44178	5.15103
1	2022/04	DR160103	780	6.18963	0.10559	-5.53229e-07	-9.58658e-07		1.14182	1.5545e-06	-6.59093	1.36142	0.512818	6.02956e-07	3.84862	0.0117577	0.348398	3.4587e-07	-0.962403	0.992744	0.24158	4.44287e-07	2.94203	1.83909	0.236449	7.00127e-07	3.52293	2.96101		1.14182	2.51721e-06	-9.73248	2.20455	0.512818	8.15348e-07	3.85509	0.0158994	0.348397	4.31353e-07	-0.383613	1.23811	0.241581	7.14269e-07	10.3384	2.95664	0.236453	1.22462e-06	29.5504	5.17914
2	2023/04	DR100101	800	7.04542	0.0665173	1.00244e-06	1.25567e-06		1.14183	1.51441e-06	2.1602	1.3263	0.51283	6.11152e-07	3.90519	0.0119172	0.348405	3.34576e-07	1.45032	0.960307	0.241579	4.44823e-07	-1.43527	1.84132	0.236444	6.60685e-07	-18.6332	2.79426		1.14183	2.50829e-06	0.518215	2.19673	0.51283	8.10084e-07	3.90323	0.0157963	0.348406	4.30894e-07	2.13296	1.23676	0.241579	7.38764e-07	-1.66874	3.05807	0.236442	1.20422e-06	-21.2139	5.09308
2	2023/04	DR160103	800	7.05807	0.0641224	-5.50155e-07	-1.48793e-06		1.14183	1.48539e-06	-0.8617	1.30089	0.512828	5.96252e-07	3.86309	0.0116267	0.348404	3.46823e-07	-0.686012	0.995461	0.241579	4.46408e-07	-0.189786	1.84787	0.236449	6.71772e-07	4.03605	2.84109		1.14183	2.40579e-06	0.690599	2.10696	0.512829	7.57732e-07	3.88123	0.0147755	0.348405	4.41982e-07	-1.36464	1.26859	0.241581	6.92742e-07	7.39167	2.86754	0.236453	1.18883e-06	28.8626	5.02777
2	2022/07	DR150203-1	800	7.27453	0.0900355	1.11434e-06	7.35713e-07		1.14183	1.63355e-06	0.382393	1.43064	0.512826	5.66784e-07	3.82091	0.0110522	0.348406	3.44572e-07	3.04662	0.988997	0.241578	4.54317e-07	-3.20812	1.88062	0.236447	7.08148e-07	-3.80855	2.99495		1.14183	2.39343e-06	3.52905	2.09613	0.512827	7.65038e-07	3.84929	0.0149181	0.348406	4.12333e-07	2.25768	1.18348	0.241577	7.17491e-07	-7.17152	2.97003	0.236445	1.16701e-06	-7.72888	4.93567
2	2022/08	DR0105	800	5.75957	0.0702109	3.57014e-07	2.42826e-06		1.14183	1.71266e-06	4.42101	1.49992	0.512823	6.37493e-07	3.77075	0.012431	0.348406	3.85527e-07	2.67629	1.10655	0.241579	4.65286e-07	-0.293403	1.92602	0.236447	7.37547e-07	-3.59621	3.11929		1.14184	2.83172e-06	5.89809	2.47997	0.512824	8.40531e-07	3.78008	0.0163903	0.348406	4.78996e-07	1.73922	1.37482	0.241578	7.63507e-07	-3.1752	3.16049	0.236445	1.37743e-06	-5.85776	5.8256
2	2022/08	DR100803	800	4.81781	0.0644484	1.2886e-06	2.15505e-06		1.14183	2.00685e-06	3.59289	1.75757	0.512825	7.18147e-07	3.79857	0.0140038	0.348406	3.99847e-07	2.5158	1.14765	0.241579	5.78689e-07	-2.07359	2.39545	0.236446	9.12128e-07	-8.59683	3.85766		1.14183	2.99518e-06	4.24455	2.62313	0.512826	9.85654e-07	3.81512	0.0192201	0.348406	5.19691e-07	1.76777	1.49163	0.241579	9.20477e-07	-2.4473	3.81026	0.236444	1.53315e-06	-9.09843	6.48418
2	2022/12	DR1402	780	6.89954	0.0475527	4.8515e-06	7.0379e-07		1.14184	1.7732e-06	5.04455	1.55294	0.512826	6.01942e-07	3.82217	0.0117377	0.348406	3.46616e-07	2.56745	0.994862	0.241579	4.85176e-07	-0.693669	2.00836	0.236446	7.7284e-07	-10.2238	3.26857		1.14183	2.8644e-06	4.17596	2.5086	0.512826	8.34704e-07	3.82529	0.0162766	0.348406	4.20729e-07	2.40979	1.20758	0.241579	7.78996e-07	-0.802612	3.2246	0.236444	1.23979e-06	-12.4617	5.2435
2	2022/12	DR020105	800	7.26376	0.048422	-4.14266e-07	2.39465e-06		1.14184	1.83754e-06	4.71534	1.60928	0.51283	6.46485e-07	3.9072	0.0126062	0.348406	3.73927e-07	2.60399	1.07325	0.241578	4.88662e-07	-3.88158	2.02279	0.236445	8.23134e-07	-12.7712	3.48129		1.14184	2.60842e-06	6.37825	2.28441	0.512831	8.06562e-07	3.92011	0.0157276	0.348406	4.48428e-07	1.85757	1.28709	0.24158	7.15035e-07	3.40328	2.95983	0.236449	1.21886e-06	8.23255	5.15484
2	2022/12	DR0101	800	6.79497	0.0503831	2.79677e-07	5.61993e-07		1.14183	1.68194e-06	3.04685	1.47302	0.512823	6.67189e-07	3.75751	0.0130101	0.348405	3.85121e-07	0.102009	1.10538	0.241579	4.3275e-07	0.220666	1.79134	0.236449	7.05166e-07	3.65249	2.98232		1.14183	2.57284e-06	4.24208	2.25326	0.512824	8.76684e-07	3.77595	0.0170952	0.348405	4.83136e-07	0.0435816	1.38671	0.24158	7.62687e-07	4.19745	3.15708	0.236451	1.26164e-06	18.3801	5.33573
2	2022/12	DR100511	800	7.119	0.02338	2.32731e-07	1.02131e-06		1.14183	1.61663e-06	1.23924	1.41582	0.512823	6.46442e-07	3.76768	0.0126055	0.348405	3.71014e-07	0.878318	1.06489	0.241579	4.72326e-07	0.149785	1.95516	0.236449	7.70549e-07	4.87373	3.25884		1.14183	2.62113e-06	1.34706	2.29555	0.512825	7.95733e-07	3.79531	0.0155167	0.348405	4.60369e-07	-0.488727	1.32136	0.241581	7.77789e-07	7.73613	3.21958	0.236451	1.32337e-06	20.3002	5.59679
2	2022/12	DR140401	800	6.93969	0.0519215	1.42835e-07	1.8793e-05		1.14183	1.57433e-06	1.56411	1.37878	0.51283	5.81432e-07	3.89355	0.0113377	0.348405	3.48814e-07	0.422035	1.00117	0.241579	4.44049e-07	0.235284	1.83811	0.236448	6.71197e-07	-0.532051	2.83867		1.14183	2.4861e-06	4.08645	2.17729	0.512831	7.72759e-07	3.9135	0.0150685	0.348405	4.37561e-07	-0.136881	1.2559	0.24158	7.3639e-07	5.14505	3.04822	0.23645	1.20794e-06	14.0814	5.10865
2	2022/12	DR080104	800	7.19851	0.0532697	-4.12774e-07	2.32324e-06		1.14184	1.51811e-06	5.88493	1.32953	0.512823	5.81626e-07	3.77413	0.0113416	0.348405	3.33143e-07	1.24056	0.956195	0.241579	4.43472e-07	1.18514	1.83572	0.236447	6.83699e-07	-3.56832	2.89155		1.14184	2.49825e-06	5.13888	2.18792	0.512824	7.59154e-07	3.78234	0.0148034	0.348405	4.00412e-07	1.20692	1.14927	0.241579	7.24867e-07	0.60071	3.00054	0.236446	1.22716e-06	-4.21226	5.19005
2	2023/01	DR120202	800	6.98029	0.0766437	-3.59398e-07	8.67454e-08		1.14183	1.66116e-06	1.90422	1.45482	0.512822	6.12706e-07	3.74151	0.0119477	0.348405	3.43341e-07	0.140642	0.985466	0.241579	4.43142e-07	-1.62953	1.83436	0.236447	7.19591e-07	-5.32849	3.04335		1.14183	2.6165e-06	-0.721972	2.2915	0.512823	7.99644e-07	3.75595	0.015593	0.348405	4.39559e-07	-0.366778	1.26163	0.241578	7.68139e-07	-3.71777	3.17967	0.236444	1.24054e-06	-8.93784	5.24666
2	2023/01	DR160104-1	800	6.61455	0.10013	1.45553e-06	3.70205e-06		1.14183	1.57457e-06	0.538228	1.37899	0.51285	6.12013e-07	4.28518	0.0119336	0.348405	3.76124e-07	0.288544	1.07956	0.241578	4.73449e-07	-4.09157	1.95982	0.236445	7.87281e-07	-13.1926	3.32966		1.14183	2.64927e-06	-0.743046	2.3202	0.51285	7.76213e-07	4.29599	0.0151353	0.348405	4.79631e-07	-0.264527	1.37665	0.241579	7.25005e-07	-1.28708	3.00111	0.236446	1.20624e-06	-3.56663	5.10155
2	2023/01	DR171501A	800	7.15158	0.0775889	1.61469e-06	2.20798e-06		1.14183	1.56888e-06	-0.902373	1.374	0.512829	5.91917e-07	3.88788	0.0115422	0.348404	3.49525e-07	-0.410123	1.00322	0.241578	4.29662e-07	-2.69469	1.77856	0.236446	6.86315e-07	-8.77822	2.90263		1.14183	2.523e-06	-2.32342	2.20962	0.51283	7.42208e-07	3.90873	0.0144728	0.348405	4.19011e-07	-0.49662	1.20266	0.241578	7.01913e-07	-4.78476	2.90553	0.236445	1.18106e-06	-8.36161	4.99507
2	2023/01	DR090402	480	6.42353	0.179835	-2.16813e-07	2.88585e-06		1.14183	2.16262e-06	1.34533	1.89399	0.512825	7.52586e-07	3.79654	0.0146753	0.348406	4.64025e-07	2.8062	1.33185	0.241578	6.37844e-07	-2.48752	2.64032	0.236444	9.26296e-07	-15.3765	3.9176		1.14183	3.43351e-06	3.86247	3.00701	0.512826	1.01045e-06	3.82042	0.0197035	0.348406	5.79015e-07	1.37833	1.6619	0.24158	9.7883e-07	3.75908	4.05178	0.236447	1.73664e-06	0.218825	7.34474
2	2023/01	DR080104	800	6.53228	0.0836494	-5.02111e-07	1.79375e-06		1.14184	1.61272e-06	4.96334	1.41239	0.512825	5.94609e-07	3.80165	0.0115948	0.348404	3.46244e-07	-1.62902	0.993801	0.24158	4.50895e-07	2.30449	1.86645	0.236449	7.08446e-07	5.17897	2.99619		1.14183	2.63148e-06	3.79652	2.30461	0.512826	8.14639e-07	3.81432	0.0158853	0.348404	4.37028e-07	-1.62865	1.25437	0.24158	7.22322e-07	2.14691	2.98999	0.236448	1.22379e-06	7.98618	5.1757
2	2023/04	DR080104	700	6.67737	0.111122	-6.24508e-07	6.17513e-07		1.14183	1.91157e-06	1.73171	1.67412	0.512824	6.53837e-07	3.78406	0.0127497	0.348404	4.36052e-07	-1.2276	1.25157	0.24158	5.19943e-07	2.07015	2.15227	0.23645	8.4768e-07	6.87817	3.58503		1.14183	2.95804e-06	1.39897	2.59062	0.512824	8.94064e-07	3.79315	0.0174341	0.348405	5.24443e-07	-1.0089	1.50527	0.24158	8.47418e-07	2.5259	3.50782	0.236447	1.34869e-06	1.9158	5.70399
2	2023/01	DR100511	760	5.85976	0.0798644	-6.44958e-07	3.01553e-06		1.14184	1.84961e-06	6.91348	1.61985	0.512824	6.35436e-07	3.79139	0.0123909	0.348405	4.04444e-07	1.07699	1.16085	0.24158	5.31316e-07	3.04176	2.19934	0.236448	8.98546e-07	-2.05419	3.80019		1.14184	2.83374e-06	7.11987	2.48174	0.512825	8.87344e-07	3.80619	0.0173031	0.348405	5.04008e-07	0.084818	1.44662	0.24158	8.01053e-07	3.11439	3.31589	0.236445	1.40852e-06	-6.13839	5.95707
2	2023/01	DR120202	780	6.71695	0.0553343	-5.94652e-07	3.48468e-06		1.14184	1.84003e-06	5.04303	1.61147	0.512822	6.47536e-07	3.74914	0.0126269	0.348405	3.69452e-07	0.664249	1.06041	0.241579	4.97209e-07	-1.35543	2.05817	0.236446	8.14926e-07	-7.40784	3.44656		1.14184	2.85762e-06	5.46004	2.50265	0.512823	8.29697e-07	3.77005	0.016179	0.348405	4.67587e-07	0.454645	1.34208	0.241579	7.4068e-07	-1.19476	3.06599	0.236445	1.34891e-06	-7.66192	5.70498
2	2023/04	DR090402	500	6.63381	0.150914	-3.23117e-07	5.5388e-06		1.14183	2.0886e-06	1.09688	1.82917	0.512824	7.69885e-07	3.785	0.0150127	0.348405	4.5227e-07	1.13099	1.29812	0.241579	5.42617e-07	-0.944808	2.24613	0.236446	8.91255e-07	-9.50686	3.76938		1.14183	3.31933e-06	2.25285	2.90703	0.512826	1.06831e-06	3.81577	0.0208319	0.348406	5.56394e-07	2.44205	1.59697	0.24158	9.05265e-07	5.14318	3.74726	0.236447	1.53099e-06	3.7478	6.47495
2	2023/04	DR120202	800	7.09882	0.084648	-3.53905e-08	7.15675e-06		1.14184	1.7114e-06	5.21558	1.49881	0.512822	6.12659e-07	3.75362	0.0119468	0.348405	3.71063e-07	0.721286	1.06503	0.24158	4.78634e-07	2.5183	1.98127	0.236449	7.76137e-07	3.1301	3.28247		1.14183	2.71543e-06	4.76884	2.37813	0.512823	7.90659e-07	3.76874	0.0154178	0.348405	4.56847e-07	0.982365	1.31125	0.24158	7.24184e-07	2.05053	2.9977	0.236447	1.28974e-06	0.123008	5.45468
2	2023/05	DR080104	800	6.74254	0.12235	-5.92489e-07	-1.15611e-07		1.14183	1.74647e-06	-1.28868	1.52954	0.512823	6.503e-07	3.76769	0.0126808	0.348404	3.63521e-07	-0.978435	1.04339	0.241579	4.80298e-07	0.689782	1.98816	0.236449	7.79049e-07	3.07397	3.29479		1.14183	2.73231e-06	-1.26224	2.39292	0.512824	8.42642e-07	3.78062	0.0164314	0.348405	4.27201e-07	-1.17093	1.22616	0.24158	7.90791e-07	1.42563	3.27342	0.236448	1.30322e-06	5.26083	5.51166
2	2023/05	DR090402	500	6.60994	0.147384	3.60092e-08	1.50115e-06		1.14183	2.01311e-06	0.469708	1.76305	0.512824	7.62114e-07	3.78523	0.0148611	0.348405	4.38148e-07	2.12805	1.25758	0.241579	5.91311e-07	0.331969	2.44769	0.236445	9.01815e-07	-11.1913	3.81405		1.14183	3.34305e-06	1.09072	2.9278	0.512825	1.02514e-06	3.80228	0.0199901	0.348406	5.56068e-07	1.85569	1.59604	0.24158	9.33601e-07	2.68288	3.86457	0.236447	1.58452e-06	0.667827	6.70138
2	2023/05	DR160103	800	6.702	0.109693	8.41376e-08	-4.86099e-07		1.14183	1.69516e-06	0.617504	1.4846	0.512828	6.15371e-07	3.86795	0.0119995	0.348404	3.59521e-07	-1.00618	1.03191	0.241579	4.59612e-07	-1.14917	1.90254	0.236449	7.01415e-07	3.4859	2.96645		1.14183	2.60831e-06	1.63991	2.28432	0.512829	8.00943e-07	3.8882	0.0156181	0.348405	4.52103e-07	-0.531737	1.29764	0.24158	7.84508e-07	4.88638	3.2474	0.236453	1.28384e-06	26.9233	5.42958
2	2023/05	DR100511	780	2.892	0.0901421	-4.49506e-07	1.26069e-06		1.14184	2.44656e-06	7.33874	2.14265	0.512826	9.23881e-07	3.81624	0.0180155	0.348406	5.70319e-07	4.03947	1.63694	0.241579	6.76972e-07	1.12096	2.80228	0.236447	1.08923e-06	-6.23858	4.60668		1.14184	4.05383e-06	7.81252	3.55026	0.512825	1.24806e-06	3.81185	0.0243369	0.348406	6.80114e-07	3.2081	1.95207	0.241579	1.14087e-06	0.0992065	4.72255	0.236444	1.96938e-06	-12.0013	8.32918
2	2023/11	DR070202	740	6.86098	0.0907213	-4.76992e-07	7.32195e-05		1.14183	1.6669e-06	0.437624	1.45985	0.512829	6.32391e-07	3.87368	0.0123314	0.348405	3.61585e-07	-0.192344	1.03783	0.241579	4.5883e-07	1.08412	1.8993	0.236449	7.57343e-07	4.71667	3.20298		1.14183	2.59181e-06	3.48813	2.26986	0.51283	8.1969e-07	3.91015	0.0159837	0.348404	4.6989e-07	-2.04345	1.34869	0.241581	7.8061e-07	6.86409	3.23126	0.236451	1.34062e-06	17.7739	5.66975
2	2023/11	DR020501	800	6.63705	0.109907	-8.31244e-08	2.54101e-06		1.14183	1.67611e-06	0.42216	1.46792	0.512829	6.27593e-07	3.88034	0.0122379	0.348406	3.53571e-07	3.7617	1.01483	0.241579	4.59832e-07	-0.129423	1.90344	0.236447	7.13261e-07	-2.61585	3.01657		1.14183	2.61983e-06	2.06779	2.29441	0.51283	8.16225e-07	3.90006	0.0159161	0.348406	4.39784e-07	3.2343	1.26227	0.241579	7.6516e-07	-0.388196	3.16733	0.236446	1.28137e-06	-1.95453	5.41927
2	2023/11	DR160103	680	6.49547	0.0806896	2.945e-07	8.95394e-07		1.14184	1.81978e-06	6.15251	1.59373	0.512829	6.84298e-07	3.89167	0.0133436	0.348404	3.674e-07	-0.713432	1.05452	0.241581	5.00803e-07	7.38522	2.07302	0.236455	8.34533e-07	30.9024	3.52935		1.14184	2.96491e-06	9.08005	2.59661	0.512831	9.13499e-07	3.91899	0.0178129	0.348405	5.01685e-07	-1.37663	1.43995	0.241583	8.21951e-07	14.8749	3.40236	0.236458	1.4569e-06	49.204	6.16132
2	2023/11	DR110101	800	5.29537	0.11667	-2.80344e-08	1.48511e-06		1.14183	1.86688e-06	2.52111	1.63499	0.512824	6.91767e-07	3.78314	0.0134894	0.348405	3.98449e-07	0.611289	1.14364	0.241579	5.49256e-07	1.31949	2.27361	0.236448	8.73115e-07	-0.480218	3.69263		1.14183	2.81512e-06	0.53161	2.46545	0.512824	8.66035e-07	3.78855	0.0168876	0.348405	4.91912e-07	0.931883	1.4119	0.24158	8.39791e-07	3.55738	3.47624	0.236448	1.41645e-06	4.1191	5.99056
2	2023/12	DR1802-1	560	5.27635	0.0975571	3.22194e-06	1.47366e-05		1.14184	2.12336e-06	5.5402	1.8596	0.512829	8.15739e-07	3.89124	0.0159066	0.348404	4.62545e-07	-2.19677	1.32761	0.241583	5.96015e-07	15.6333	2.46712	0.236458	9.74188e-07	40.3668	4.11993		1.14185	3.5255e-06	17.6692	3.08754	0.512832	1.01291e-06	3.9437	0.0197513	0.348404	5.65743e-07	-2.09624	1.62381	0.241592	9.73947e-07	53.7089	4.03137	0.236475	1.72369e-06	119.169	7.28911
2	2023/12	DR020105	800	5.21012	0.0827363	2.68102e-08	1.38024e-06		1.14184	1.80053e-06	5.50184	1.57687	0.51283	6.50519e-07	3.89771	0.0126849	0.348405	3.91424e-07	-0.013696	1.12347	0.24158	4.99365e-07	4.57824	2.06708	0.236449	7.71458e-07	4.96857	3.26268		1.14184	2.87417e-06	9.26318	2.51714	0.512831	8.83055e-07	3.92647	0.0172192	0.348405	5.03105e-07	0.2083	1.44402	0.241585	7.90365e-07	23.1242	3.27158	0.236457	1.40666e-06	45.596	5.94889
2	2023/12	DR090402	800	5.34006	0.0845315	1.3177e-06	7.51383e-06		1.14183	1.83434e-06	2.54201	1.60649	0.512824	6.75593e-07	3.79256	0.013174	0.348405	4.11111e-07	1.79458	1.17998	0.241579	5.10649e-07	1.90739	2.11379	0.236447	8.11183e-07	-5.95012	3.43072		1.14184	2.93922e-06	6.16516	2.57411	0.512825	8.89628e-07	3.81052	0.0173476	0.348405	4.92457e-07	0.567317	1.41346	0.241583	8.34414e-07	16.1286	3.45394	0.236454	1.44626e-06	31.6223	6.11646
2	2024/01	DR070202	800	5.63977	0.106553	-4.67314e-07	7.4648e-05		1.14183	1.83385e-06	4.02865	1.60606	0.512829	6.8183e-07	3.8866	0.0132955	0.348405	3.70054e-07	-0.0608688	1.06214	0.24158	5.00797e-07	5.89161	2.073	0.236452	8.19199e-07	16.8446	3.46455		1.14184	2.77548e-06	5.89067	2.43072	0.51283	9.22276e-07	3.89874	0.0179841	0.348405	4.86314e-07	-1.25488	1.39583	0.241583	7.9558e-07	15.992	3.29319	0.236456	1.32404e-06	38.0806	5.59952
2	2024/01	DR160103	800	6.08592	0.0634124	6.20993e-08	-4.73396e-07		1.14183	1.68707e-06	2.09424	1.47751	0.512829	6.33886e-07	3.87554	0.0123606	0.348404	3.60493e-07	-0.871847	1.0347	0.24158	4.6798e-07	6.11865	1.93716	0.236456	7.54817e-07	31.7114	3.19222		1.14184	2.71019e-06	8.05889	2.37353	0.512831	8.66265e-07	3.91443	0.0168918	0.348404	4.49822e-07	-3.66047	1.29109	0.241586	7.88312e-07	28.1481	3.26307	0.236466	1.3401e-06	83.2501	5.66721

## Sheet: SD1E - MS ratios samples
Supplementary Data 1E. Static and multi-static Nd isotope ratios measured in Mayotte samples. All µ data are presented normalised to JNdi-1 and ε143 ratios from session 1 are normalised to AMES of session 2 and to the CHUR value defined in Bouvier et al., 2008
									Multi-static																					Static 1
Session	Analytical sequence	Name	Number of cycles	142Nd signal intensity (V)	Mean fractionation rate	147Sm/144Nd	140Ce/144Nd		142Nd/144Nd	2 se (abs.)	µ142Nd (ppm)	2 se (ppm)	143Nd/144Nd	2 se (abs.)	ε143Nd	2 se	145Nd/144Nd	2 se (abs.)	µ145Nd (ppm)	2 se (ppm)	148Nd/144Nd	2 se (abs.)	µ148Nd (ppm)	2 se (ppm)	150Nd/144Nd	2 se (abs.)	µ150Nd (ppm)	2 se (ppm)		142Nd/144Nd	2 se (abs.)	µ142Nd (ppm)	2 se (ppm)	143Nd/144Nd	2 se (abs.)	ε143Nd	2 se	145Nd/144Nd	2 se (abs.)	µ145Nd (ppm)	2 se (ppm)	148Nd/144Nd	2 se (abs.)	µ148Nd (ppm)	2 se (ppm)	150Nd/144Nd	2 se (abs.)	µ150Nd (ppm)	2 se (ppm)
1	2022/04	DR130101	340	4.4094	0.220802	-3.57552e-07	2.50586e-07		1.14184	2.80779e-06	16.0039	2.45902	0.512822	9.56472e-07	3.91994	0.0186511	0.3484	6.33202e-07	11.6702	1.81746	0.241579	8.55488e-07	-1.32077	3.54123	0.236443	1.26702e-06	-34.821	5.35867		1.14176	3.13797e-06	27.2107	2.74837	0.512788	1.11894e-06	3.24676	0.0218208	0.348388	6.76618e-07	22.5342	1.94214	0.241587	7.98417e-07	-0.576004	3.30488	0.236458	1.16116e-06	-17.8507	4.91063
1	2022/04	DR11010202	800	6.3673	0.108764	-6.6231e-07	-1.22025e-07		1.14182	1.31674e-06	1.05907	1.15319	0.512813	4.93811e-07	3.74462	0.00962946	0.348397	3.09626e-07	3.78307	0.888715	0.241579	3.49847e-07	-1.61217	1.44817	0.236448	5.00564e-07	-12.8365	2.11701		1.14176	3.13797e-06	27.2107	2.74837	0.512788	1.11894e-06	3.24676	0.0218208	0.348388	6.76618e-07	22.5342	1.94214	0.241587	7.98417e-07	-0.576004	3.30488	0.236458	1.16116e-06	-17.8507	4.91063
1	2022/04	DR160103	780	6.18963	0.10559	-5.53229e-07	-9.58658e-07		1.1418	1.40677e-06	-13.2176	1.23206	0.512811	5.29143e-07	3.70813	0.0103185	0.348395	3.14859e-07	-3.84935	0.903743	0.241582	3.8121e-07	8.37685	1.57798	0.236451	5.23073e-07	0.728853	2.21218		1.14171	3.13701e-06	-18.8397	2.74765	0.51276	1.17525e-06	2.71548	0.0229201	0.34838	7.36221e-07	-0.853112	2.11327	0.241596	8.24001e-07	35.6705	3.41066	0.236472	1.14429e-06	39.1125	4.839
2	2023/04	DR100101	800	7.04542	0.0665173	1.00244e-06	1.25567e-06		1.14183	1.35399e-06	8.62959	1.18581	0.51283	5.40846e-07	3.89417	0.0105463	0.348406	3.13967e-07	0.968732	0.901154	0.24158	3.64634e-07	5.6741	1.50937	0.236447	4.96515e-07	-8.44689	2.0999		1.14183	3.08679e-06	10.7667	2.70338	0.512823	1.15523e-06	3.76188	0.0225268	0.348408	6.73901e-07	5.96439	1.93423	0.24158	8.51664e-07	16.4427	3.5254	0.236446	1.14523e-06	10.6851	4.84354
2	2023/04	DR160103	800	7.05807	0.0641224	-5.50155e-07	-1.48793e-06		1.14183	1.41629e-06	5.83255	1.24037	0.512827	5.63787e-07	3.83378	0.0109937	0.348405	3.37491e-07	-1.15999	0.968675	0.241579	3.80518e-07	2.06579	1.57513	0.23645	5.00665e-07	2.45755	2.11743		1.14184	3.06434e-06	22.8421	2.68369	0.512819	1.24012e-06	3.67835	0.0241825	0.348406	7.77224e-07	1.27605	2.2308	0.241577	7.95381e-07	7.41793	3.29245	0.236449	1.08399e-06	22.4852	4.58445
2	2022/07	DR150203-1	800	7.27453	0.0900355	1.11434e-06	7.35713e-07		1.14183	1.40176e-06	10.442	1.22764	0.512824	4.97897e-07	3.78744	0.00970893	0.348405	3.21558e-07	0.110632	0.922941	0.241581	3.77155e-07	6.75088	1.5612	0.23645	4.96557e-07	2.43734	2.10005		1.14186	3.01988e-06	40.6518	2.6447	0.512821	1.06008e-06	3.72747	0.0206715	0.348408	6.38285e-07	6.06454	1.832	0.241576	8.58572e-07	3.58734	3.55404	0.236444	1.08635e-06	3.74969	4.59452
2	2022/08	DR0105	800	5.75957	0.0702109	3.57014e-07	2.42826e-06		1.14184	1.43179e-06	15.543	1.25394	0.512824	5.41751e-07	3.77924	0.0105641	0.348406	3.42497e-07	2.01603	0.983041	0.241581	4.02662e-07	7.79763	1.66678	0.236451	5.24509e-07	9.04702	2.21826		1.14183	3.4231e-06	14.8918	2.99791	0.512818	1.31559e-06	3.67269	0.025654	0.348406	7.61616e-07	0.870233	2.186	0.241577	9.20094e-07	5.90782	3.8087	0.236449	1.23614e-06	23.7155	5.22793
2	2022/08	DR100803	800	4.81781	0.0644484	1.2886e-06	2.15505e-06		1.14183	1.78692e-06	7.01686	1.56497	0.512823	6.46556e-07	3.77294	0.0126078	0.348405	3.90169e-07	-2.02993	1.11987	0.24158	4.76113e-07	4.66597	1.97083	0.236448	6.41243e-07	-2.6871	2.71198		1.14181	3.89373e-06	-1.66303	3.41013	0.512819	1.42547e-06	3.68118	0.0277967	0.348407	8.69678e-07	3.8899	2.49615	0.241584	1.07011e-06	36.3646	4.42953	0.23645	1.39504e-06	29.1837	5.89996
2	2022/12	DR1402	780	6.89954	0.0475527	4.8515e-06	7.0379e-07		1.14184	1.61738e-06	20.1757	1.41646	0.512825	5.28134e-07	3.7943	0.0102985	0.348405	3.47617e-07	0.118211	0.997738	0.24158	4.03493e-07	4.49166	1.67023	0.236447	5.31137e-07	-9.70129	2.24633		1.14188	3.65461e-06	60.5117	3.20051	0.512817	1.2401e-06	3.64346	0.0241822	0.348402	7.81211e-07	-10.2157	2.24227	0.241575	9.8757e-07	-3.82776	4.08805	0.236441	1.20626e-06	-8.24869	5.10172
2	2022/12	DR020105	800	7.26376	0.048422	-4.14266e-07	2.39465e-06		1.14182	1.46568e-06	-1.18571	1.28364	0.512827	5.46524e-07	3.84138	0.0106571	0.348404	3.55866e-07	-4.28864	1.02142	0.241579	4.03151e-07	0.45873	1.66882	0.236447	5.42412e-07	-7.42053	2.29401		1.14182	3.21028e-06	3.88641	2.81155	0.512825	1.13864e-06	3.80132	0.0222032	0.348408	7.26464e-07	5.9231	2.0851	0.241585	8.79301e-07	39.3006	3.63972	0.236447	1.1568e-06	14.492	4.89243
2	2022/12	DR0101	800	6.79497	0.0503831	2.79677e-07	5.61993e-07		1.14182	1.44033e-06	5.2952	1.26143	0.512821	5.84973e-07	3.72421	0.011407	0.348404	3.49803e-07	-3.69764	1.00401	0.24158	3.9398e-07	3.62928	1.63085	0.236451	5.45719e-07	9.24972	2.30795		1.14183	3.10155e-06	17.2803	2.71629	0.512822	1.256e-06	3.74399	0.0244919	0.348407	7.87784e-07	4.39592	2.2611	0.241581	8.87657e-07	21.9695	3.67437	0.236448	1.1959e-06	18.7401	5.05777
2	2022/12	DR100511	800	7.119	0.02338	2.32731e-07	1.02131e-06		1.14182	1.39129e-06	1.16252	1.21848	0.512823	5.35394e-07	3.75654	0.0104401	0.348405	3.42224e-07	-1.93674	0.98226	0.241581	3.85188e-07	10.1641	1.59444	0.236454	5.45245e-07	20.0864	2.30593		1.1418	3.12866e-06	-15.5749	2.74012	0.512817	1.25236e-06	3.65251	0.0244211	0.348407	7.0994e-07	2.97096	2.03768	0.241583	8.66287e-07	32.0995	3.58587	0.236453	1.15386e-06	42.5972	4.87986
2	2022/12	DR140401	800	6.93969	0.0519215	1.42835e-07	1.8793e-05		1.14183	1.36926e-06	7.8923	1.19918	0.51283	5.02814e-07	3.90116	0.00980469	0.348406	3.06451e-07	1.46417	0.87958	0.241579	3.86272e-07	1.91656	1.59894	0.23645	5.02637e-07	5.0499	2.12576		1.14183	2.93731e-06	13.6043	2.57246	0.512822	1.1959e-06	3.74459	0.02332	0.348406	6.83863e-07	-0.769391	1.96284	0.241575	8.08196e-07	-1.48059	3.34552	0.236447	1.10057e-06	16.0572	4.65463
2	2022/12	DR080104	800	7.19851	0.0532697	-4.12774e-07	2.32324e-06		1.14183	1.47059e-06	9.27403	1.28793	0.512822	5.11347e-07	3.73612	0.00997125	0.348405	3.14616e-07	-1.28853	0.903019	0.241581	3.82493e-07	7.12544	1.58329	0.236452	4.98383e-07	12.0282	2.10776		1.14183	3.33437e-06	13.5381	2.9202	0.512812	1.21708e-06	3.55434	0.0237335	0.348407	7.34209e-07	1.85676	2.10734	0.241581	9.05167e-07	23.9487	3.74684	0.236451	1.17197e-06	31.9624	4.9565
2	2023/01	DR120202	800	6.98029	0.0766437	-3.59398e-07	8.67454e-08		1.1418	1.58313e-06	-18.534	1.38652	0.512819	5.3935e-07	3.68333	0.0105174	0.348404	3.15672e-07	-4.35554	0.906052	0.241578	3.74158e-07	-4.95198	1.54881	0.236449	5.27493e-07	-1.823	2.2309		1.14176	3.27815e-06	-45.7534	2.87114	0.512822	1.14991e-06	3.75331	0.0224232	0.348413	6.77988e-07	21.5813	1.94593	0.241585	8.69248e-07	39.974	3.5981	0.236448	1.15045e-06	18.2368	4.86558
2	2023/01	DR160104-1	800	6.61455	0.10013	1.45553e-06	3.70205e-06		1.14183	1.44892e-06	9.0937	1.26895	0.512849	5.39e-07	4.27228	0.0105099	0.348406	3.56506e-07	0.802414	1.02325	0.24158	3.77833e-07	4.7016	1.56401	0.23645	5.28403e-07	4.22147	2.23474		1.14183	3.46667e-06	16.3601	3.03606	0.512834	1.22138e-06	3.98604	0.0238163	0.348402	7.9368e-07	-11.8213	2.27806	0.241573	8.87244e-07	-10.7537	3.67278	0.236443	1.19167e-06	-1.9878	5.03998
2	2023/01	DR171501A	800	7.15158	0.0775889	1.61469e-06	2.20798e-06		1.14182	1.39782e-06	2.47097	1.2242	0.512829	5.22566e-07	3.89121	0.0101899	0.348405	3.23181e-07	-0.02935	0.9276	0.241579	3.6888e-07	1.10725	1.52695	0.236449	4.90676e-07	-0.183423	2.07519		1.14181	2.9477e-06	-7.56426	2.58161	0.512823	1.11235e-06	3.7553	0.0216907	0.348406	6.9537e-07	1.09735	1.99586	0.241576	8.19722e-07	-0.300237	3.39323	0.236447	1.07346e-06	17.4768	4.53993
2	2023/01	DR090402	480	6.42353	0.179835	-2.16813e-07	2.88585e-06		1.14182	1.87929e-06	-0.434548	1.64587	0.512824	6.64048e-07	3.79172	0.0129488	0.348406	4.0552e-07	2.67232	1.16393	0.241579	5.12965e-07	0.280454	2.12338	0.236448	7.01096e-07	-5.89625	2.96512		1.14181	4.08945e-06	-0.775019	3.58154	0.512825	1.53464e-06	3.79558	0.0299253	0.348412	9.17432e-07	16.0694	2.63318	0.241578	1.13394e-06	11.7436	4.69387	0.236443	1.52588e-06	0.428201	6.45348
2	2023/01	DR080104	800	6.53228	0.0836494	-5.02111e-07	1.79375e-06		1.14183	1.39368e-06	9.10387	1.22057	0.512825	5.35635e-07	3.79723	0.0104448	0.348404	3.40407e-07	-2.74942	0.977047	0.24158	3.71163e-07	4.31497	1.5364	0.236453	4.98078e-07	14.7567	2.10646		1.14184	3.25637e-06	18.8034	2.85187	0.512822	1.16227e-06	3.74131	0.0226642	0.348407	7.12166e-07	1.75346	2.04407	0.241578	8.46895e-07	10.4782	3.50568	0.236449	1.13357e-06	25.8408	4.79414
2	2023/04	DR080104	700	6.67737	0.111122	-6.24508e-07	6.17513e-07		1.14182	1.68085e-06	-1.37881	1.47208	0.512822	5.58726e-07	3.74634	0.0108951	0.348403	3.92093e-07	-5.90566	1.1254	0.24158	4.40445e-07	4.58964	1.82318	0.236451	5.83079e-07	7.75807	2.46596		1.14179	3.7579e-06	-17.1291	3.29123	0.512818	1.26816e-06	3.65905	0.0247293	0.34841	7.65194e-07	11.2772	2.19625	0.241588	9.90339e-07	49.7055	4.09929	0.236457	1.26073e-06	57.5722	5.33177
2	2023/01	DR100511	760	5.85976	0.0798644	-6.44958e-07	3.01553e-06		1.14183	1.55269e-06	9.71362	1.35982	0.512824	5.70862e-07	3.78657	0.0111317	0.348405	3.66848e-07	-0.536213	1.05293	0.24158	4.52443e-07	3.06571	1.87285	0.23645	6.20622e-07	4.9501	2.62475		1.14183	3.37676e-06	11.1616	2.95733	0.512821	1.34757e-06	3.728	0.0262775	0.348407	7.61916e-07	2.93692	2.18686	0.241579	9.66303e-07	15.706	3.99994	0.236447	1.29209e-06	17.401	5.46458
2	2023/01	DR120202	780	6.71695	0.0553343	-5.94652e-07	3.48468e-06		1.14182	1.49387e-06	-0.695967	1.30832	0.512821	5.68126e-07	3.73032	0.0110784	0.348404	3.59513e-07	-3.3299	1.03189	0.241579	3.93315e-07	-1.69718	1.62811	0.236449	5.25327e-07	-1.8179	2.22174		1.1418	3.14604e-06	-12.7659	2.75533	0.512823	1.21154e-06	3.7584	0.0236249	0.348407	7.0821e-07	2.07565	2.03271	0.241581	8.90728e-07	22.1188	3.68708	0.236446	1.13952e-06	9.87457	4.81939
2	2023/04	DR090402	500	6.63381	0.150914	-3.23117e-07	5.5388e-06		1.14182	2.03238e-06	0.357071	1.77995	0.512823	6.75576e-07	3.76938	0.0131737	0.348405	4.34006e-07	0.546895	1.24569	0.241578	4.68885e-07	-2.20146	1.94092	0.236446	6.51185e-07	-10.8426	2.75405		1.14181	4.43537e-06	-2.74432	3.88451	0.51282	1.49987e-06	3.69833	0.0292474	0.348411	9.39827e-07	15.6334	2.69746	0.241582	1.10386e-06	26.9736	4.56929	0.236448	1.49948e-06	20.751	6.34169
2	2023/04	DR120202	800	7.09882	0.084648	-3.53905e-08	7.15675e-06		1.14184	1.51207e-06	19.5708	1.32424	0.512824	5.00611e-07	3.77938	0.00976186	0.348406	3.46579e-07	3.36589	0.994754	0.24158	3.88063e-07	3.93599	1.60636	0.236449	5.33365e-07	-0.706603	2.25573		1.14185	3.26349e-06	34.0731	2.85806	0.512813	1.16863e-06	3.57404	0.0227885	0.348402	7.41724e-07	-11.6482	2.12893	0.241571	9.01767e-07	-18.6916	3.73293	0.236442	1.13033e-06	-3.75454	4.78057
2	2023/05	DR080104	800	6.74254	0.12235	-5.92489e-07	-1.15611e-07		1.14182	1.4645e-06	-0.448127	1.28261	0.512823	5.53611e-07	3.76132	0.0107954	0.348405	3.3517e-07	-1.8391	0.962012	0.24158	3.85116e-07	4.56347	1.59416	0.236452	5.26753e-07	10.4788	2.22774		1.14182	3.27966e-06	1.63472	2.87232	0.51282	1.18424e-06	3.70492	0.0230927	0.348407	6.873e-07	2.73029	1.97269	0.241576	8.89984e-07	2.66752	3.68407	0.236445	1.16539e-06	8.42996	4.9288
2	2023/05	DR090402	500	6.60994	0.147384	3.60092e-08	1.50115e-06		1.14182	1.77078e-06	3.14086	1.55084	0.512824	6.87505e-07	3.778	0.0134063	0.348406	4.13581e-07	2.27887	1.18707	0.241579	4.97511e-07	-1.11783	2.05942	0.236446	6.59516e-07	-12.8771	2.78929		1.14181	3.88792e-06	-0.315205	3.40504	0.512821	1.56987e-06	3.72193	0.0306124	0.348408	8.80122e-07	5.24505	2.52613	0.241578	1.10099e-06	8.29727	4.5575	0.236444	1.50568e-06	2.13224	6.36805
2	2023/05	DR160103	800	6.702	0.109693	8.41376e-08	-4.86099e-07		1.14182	1.45162e-06	2.36743	1.27132	0.512827	5.28808e-07	3.85066	0.0103116	0.348405	3.42874e-07	-0.509794	0.984124	0.241579	3.98645e-07	1.80346	1.65016	0.236451	5.49123e-07	6.60728	2.32236		1.14182	3.09669e-06	3.42452	2.71207	0.51282	1.2004e-06	3.7046	0.0234077	0.348407	6.92937e-07	3.99981	1.98887	0.241577	8.89117e-07	4.09199	3.68048	0.236448	1.18288e-06	19.4651	5.00272
2	2023/05	DR100511	780	2.892	0.0901421	-4.49506e-07	1.26069e-06		1.14183	2.14417e-06	6.4589	1.87785	0.512824	8.61528e-07	3.78467	0.0167997	0.348406	5.23435e-07	1.24877	1.50237	0.241579	5.98481e-07	0.577972	2.47737	0.236447	8.05058e-07	-7.81349	3.40481		1.14181	5.00869e-06	-3.75855	4.38662	0.512818	1.87942e-06	3.65976	0.036649	0.348407	1.01592e-06	4.20932	2.9159	0.241579	1.32426e-06	15.5749	5.48167	0.236446	1.86153e-06	10.1698	7.87299
2	2023/11	DR070202	740	6.86098	0.0907213	-4.76992e-07	7.32195e-05		1.14182	1.47817e-06	-0.048046	1.29458	0.512828	5.4488e-07	3.85844	0.010625	0.348406	3.28379e-07	0.910453	0.942519	0.241579	3.99013e-07	1.59945	1.65169	0.23645	5.5483e-07	3.07452	2.3465		1.14182	3.24907e-06	7.45782	2.84551	0.512825	1.23171e-06	3.80163	0.0240182	0.348407	7.50352e-07	4.34782	2.15366	0.241576	9.296e-07	0.786315	3.84807	0.236441	1.23746e-06	-8.62778	5.23368
2	2023/11	DR020501	800	6.63705	0.109907	-8.31244e-08	2.54101e-06		1.14181	1.44339e-06	-3.13084	1.26412	0.512828	5.35854e-07	3.85956	0.010449	0.348406	3.3254e-07	2.6844	0.954459	0.241578	3.91265e-07	-3.24148	1.61962	0.236446	5.25324e-07	-10.8562	2.22175		1.14181	3.17151e-06	-2.43597	2.77761	0.512826	1.16352e-06	3.8171	0.0226883	0.348408	7.33547e-07	4.64173	2.10543	0.241575	8.54921e-07	-3.3586	3.53895	0.23644	1.14646e-06	-14.7627	4.84886
2	2023/11	DR160103	680	6.49547	0.0806896	2.945e-07	8.95394e-07		1.14183	1.46376e-06	7.26171	1.28194	0.51283	5.66204e-07	3.89622	0.0110408	0.348406	3.57305e-07	2.33357	1.02554	0.24158	3.91775e-07	2.69791	1.62172	0.236453	5.59816e-07	17.6487	2.36755		1.14183	3.40169e-06	10.0731	2.97917	0.512826	1.24388e-06	3.81496	0.0242553	0.348401	7.97872e-07	-12.86	2.29009	0.24157	9.5232e-07	-23.834	3.94221	0.23644	1.24925e-06	-12.8142	5.28358
2	2023/11	DR110101	800	5.29537	0.11667	-2.80344e-08	1.48511e-06		1.14182	1.61791e-06	-1.11466	1.41696	0.512822	5.94809e-07	3.7546	0.0115987	0.348405	3.59611e-07	-0.0520138	1.03216	0.241579	4.62666e-07	-0.495013	1.91518	0.236448	6.28499e-07	-5.15185	2.65809		1.14182	3.41631e-06	5.4314	2.99198	0.512822	1.25781e-06	3.75248	0.0245273	0.348406	8.12472e-07	0.607891	2.33197	0.241576	9.58665e-07	0.618564	3.96838	0.236439	1.30213e-06	-16.001	5.50723
2	2023/12	DR1802-1	560	5.27635	0.0975571	3.22194e-06	1.47366e-05		1.14182	1.7726e-06	0.535621	1.55243	0.512827	7.21914e-07	3.84311	0.0140772	0.348405	4.36878e-07	0.0442094	1.25394	0.24158	5.03121e-07	4.19342	2.08263	0.236449	6.91312e-07	0.415498	2.92372		1.14182	4.27302e-06	5.38732	3.74229	0.512824	1.643e-06	3.78127	0.0320383	0.34841	9.43748e-07	11.5562	2.70873	0.241586	1.11124e-06	41.1732	4.59979	0.236452	1.49862e-06	35.6999	6.33796
2	2023/12	DR020105	800	5.21012	0.0827363	2.68102e-08	1.38024e-06		1.14182	1.54669e-06	1.07128	1.35458	0.512828	5.83608e-07	3.8659	0.0113802	0.348406	3.72542e-07	1.48522	1.06928	0.241578	4.35327e-07	-3.02647	1.80201	0.236446	5.93474e-07	-13.2174	2.50998		1.14183	3.68723e-06	10.8402	3.22924	0.512824	1.40239e-06	3.78428	0.0273464	0.348406	7.77144e-07	0.82184	2.23057	0.241577	9.79679e-07	6.74884	4.05534	0.236441	1.34881e-06	-9.84996	5.70464
2	2023/12	DR090402	800	5.34006	0.0845315	1.3177e-06	7.51383e-06		1.14182	1.5809e-06	2.26392	1.38454	0.512824	6.04935e-07	3.78726	0.0117962	0.348407	3.79402e-07	3.68347	1.08896	0.241578	4.51933e-07	-2.99569	1.87075	0.236445	6.00324e-07	-18.9988	2.53896		1.14182	3.67576e-06	0.694398	3.21922	0.512818	1.47244e-06	3.6674	0.0287127	0.348403	7.68721e-07	-9.84518	2.20642	0.241573	1.01928e-06	-10.1648	4.21933	0.236437	1.29082e-06	-24.767	5.45946
2	2024/01	DR070202	800	5.63977	0.106553	-4.67314e-07	7.4648e-05		1.14182	1.57888e-06	2.59864	1.38277	0.512829	5.94901e-07	3.87404	0.0116004	0.348406	3.31964e-07	1.76576	0.952807	0.241579	4.06049e-07	-0.852537	1.68082	0.23645	5.93942e-07	2.4589	2.51192		1.14182	3.32092e-06	5.68641	2.90844	0.512822	1.246e-06	3.75116	0.0242968	0.348403	7.47027e-07	-9.49937	2.14415	0.241573	9.16692e-07	-12.0956	3.79469	0.23644	1.21947e-06	-11.7211	5.15764
2	2024/01	DR160103	800	6.08592	0.0634124	6.20993e-08	-4.73396e-07		1.14181	1.51712e-06	-5.11649	1.32869	0.512827	5.72236e-07	3.83351	0.0111585	0.348405	3.43735e-07	-1.09794	0.986597	0.241581	4.0777e-07	7.82557	1.68792	0.236454	5.75585e-07	21.2817	2.43424		1.1418	3.38621e-06	-14.7334	2.96568	0.512819	1.25378e-06	3.68844	0.0244487	0.348405	7.24984e-07	-2.28207	2.08087	0.241579	9.03933e-07	15.1465	3.74177	0.236447	1.21734e-06	16.6425	5.14845

## Sheet: SD1F - T-test
Supplementary Data 1F. Statistical distribution of Fani Maoré samples relative to Mayotte samples and JNdi-1 using histograms and T-tests.
	Sample	Session	n	µ142Nd	±2 se
	DR0101	2	800	3.04685	1.47302
	DR0105	2	800	4.42101	1.49992			T-tests
	DR080104 (mean)		4	2.82282	6.53741
	DR100101	2	800	2.1602	1.3263			Fani Maoré versus Mayotte
	DR100511 (mean)		3	5.16382	6.81086		p-value	0.0274834	if below 0.05 --> statistically distinct 2sigma
	DR100803	2	800	3.59289	1.75757
	DR110101	2	800	2.52111	1.63499			Fani Maoré versus JNdi-1
	DR11010202	1	800	0.789297	1.39237		p-value	8.92382e-06	if below 0.05 --> statistically distinct 2sigma
	DR120202 (mean)		3	4.05428	3.728
	DR1402	2	780	5.04455	1.55294
	DR140401	2	800	1.56411	1.37878			Mayotte versus JNdi-1
	DR150203-1	2	800	0.44005	1.42162		p-value	0.141158	if below 0.05 --> statistically distinct 2sigma
	DR1802-1	2	560	5.5402	1.8596
	Mean Fani Maoré		13	3.16624	0.918588
	DR090402 (mean)		4	1.36348	1.73557
	DR160103 (mean)		5	-0.457292	9.29542
	DR160104-1	2	800	0.538228	1.37899
	DR020105 (mean)		2	5.10859	1.11229
	DR020501	2	800	0.42216	1.46792
	DR070202(mean)		2	2.23314	5.07847
	DR130101	1	340	1.08927	2.47281
	DR171501A	2	800	-0.902373	1.374
	Mean Mayotte (Petite Terre)		8	1.1744	1.32524
	Mean Mayotte + Fani Maore		21	2.40745	0.857152
	JNdi-1 #1	2	600	0.601274	1.5272
	JNdi-1 #2	2	740	1.06339	2.71103
	JNdi-1 #3	2	800	-2.2593	1.65778
	JNdi-1 #4	2	800	1.61256	1.35424
	JNdi-1 #5	2	800	-1.12482	1.43364
	JNdi-1 #6	2	740	0.705062	1.78561
	JNdi-1 #7	2	800	-0.123364	1.41953
	JNdi-1 #8	2	540	1.79989	1.80623
	JNdi-1 #9	2	800	-3.40833	1.35171
	JNdi-1 #10	2	500	1.34464	2.08147
	JNdi-1 #11	2	800	0.125941	1.39905
	JNdi-1 #12	2	800	1.99808	1.52398
	JNdi-1 #13	2	800	-0.68209	1.37236
	JNdi-1 #14	2	680	-1.56063	1.55863
	JNdi-1 #15	2	800	-0.262186	1.51441
	JNdi-1 #16	2	800	0.0544109	1.55201
	JNdi-1 #17	2	580	-0.803856	1.89491
	JNdi-1 #18	2	620	-2.90357	1.82656
	JNdi-1 #19	2	720	0.858213	1.6763
	JNdi-1 #20	2	580	0.977699	1.86404
	JNdi-1 #21	2	800	-0.993396	1.6877
	JNdi-1 #22	2	800	2.72365	1.65163
	JNdi-1 #23	2	720	0.256741	1.90413
	Mean JNdi-1		23	0	0.652512
