# Supplementary material for: Hadean bridgmanite in the source of a present-day ocean island
Source: Nature. 2026 Jul 1;655(8122):389–93. doi: 10.1038/s41586-026-10719-w (PMC13345899; doi:10.1038/s41586-026-10719-w)
Supplement: Supplementary file 2 — Composition of the starting material and bridgmanite resulting from DAC experiments performed during this study. [file 41586_2026_10719_MOESM2_ESM.xlsx]

## Sheet: Introduction
Supplementary Data 2. Composition of the starting material and bridgmanite resulting from diamond anvil cell experiments performed during this study
Hadean bridmanite in the source of a present-day ocean island
Claudine Israela,*,1, Catherine Chauvela, Edward Inglisa,2, Hui Chenb, Cécile Hébertb, James Badroa
a Université Paris Cité, Institut de Physique du Globe de Paris, CNRS, 75005 Paris, France
b Electron Spectrometry and Microscopy Laboratory, École Polytechnique Fédérale de Lausanne, CH-1015 Lausanne, Switzerland
1Current address: Department of Earth Sciences, University of Cambridge, Downing Street, Cambridge CB2 3EQ, United Kingdom.
2Current address: School of Earth and Environmental Science, Main Building, Cardiff University, Cardiff, Wales, CF10 3AT, United Kingdom.
*Corresponding author.
E-mail address: ci265@cam.ac.uk (Claudine Israel).

## Sheet: Compositions
Supplementary Data 2. Composition (in molar fractions) of the starting material and bridgmanite resulting from diamond anvil cell experiments performed during this study
	SiO2	AlO1.5	FeO	MgO	CaO	NdO1.5	SmO1.5
Bulk composition	40.8012	4.28044	5.90592	46.6552	2.01955	0.113667	0.109715
±1sd	0.664983	0.12647	0.396729	0.770361	0.104302	0.0196169	0.0173539
Brg at 53 GPa	47.0522	3.82018	1.89741	45.2875	1.73819	0.0285218	0.0588869
±1sd	0.379916	0.305123	0.23733	0.351847	0.138347	0.0130274	0.0122039
Brg at 97 GPa	46.7139	4.06021	1.31366	45.8919	1.84085	0.0279231	0.0483359
±1sd	0.208315	0.157732	0.0226179	0.0869507	0.172937	0.00997835	0.0106252
D (Brg/melt)						0.250924	0.536728
±1sd						0.122519	0.139929
